# Supplementary material for: Dissecting the Genetic Architecture of Aphanomyces Root Rot Resistance in Lentil by QTL Mapping and Genome-Wide Association Study
Source: Int J Mol Sci. 2020 Mar 20;21(6):2129. doi: 10.3390/ijms21062129 (PMC7139309; doi:10.3390/ijms21062129)
Supplement: Supplementary file 1 [file ijms-21-02129-s001.zip]

Archive with 10 entries (9 files):
- Supplementary Figures S1-S2 Table S1 S2 and S7-IJMS.docx
- Supplementary Table S3-IJMS-final proofed.xlsx
- Supplementary Table S4-IJMS-final proofed.xlsx
- Supplementary Table S5-IJMS-final proofed.xlsx
- Supplementary Table S6-IJMS-final proofed.xlsx
- __MACOSX/
- __MACOSX/._Supplementary Table S3-IJMS-final proofed.xlsx
- __MACOSX/._Supplementary Table S4-IJMS-final proofed.xlsx
- __MACOSX/._Supplementary Table S5-IJMS-final proofed.xlsx
- __MACOSX/._Supplementary Table S6-IJMS-final proofed.xlsx
