# Supplementary material for: Dissecting the Genetic Architecture of Aphanomyces Root Rot Resistance in Lentil by QTL Mapping and Genome-Wide Association Study
Source: Int J Mol Sci. 2020 Mar 20;21(6):2129. doi: 10.3390/ijms21062129 (PMC7139309; doi:10.3390/ijms21062129)
Supplement: Supplementary file 1 [file ijms-21-02129-s001.zip › Supplementary Table S3-IJMS-final proofed.xlsx]

## Sheet: CHR1
Title: Dissecting the genetic architecture of Aphanomyces root rot resistance in lentil by QTL mapping and genome-wide association study
Authors: Yu Ma1, Afef Marzougui2, Clarice J. Coyne3, Sindhuja Sankaran2, Dorrie Main1, Lyndon D. Porter4, Deus Mugabe5, Jamin A. Smitchger5, Chongyuan Zhang2, Md. Nurul Amin, Naser Rasheed7, Stephen Ficklin1, Rebecca J. McGee8*
1Department of Horticulture, Washington State University, 99164 Pullman, WA, USA
2Department of Biological Systems Engineering, Washington State University, 99164 Pullman, WA, USA
3USDA-ARS Plant Germplasm Introduction and Testing Unit, Washington State University, 99164 Pullman, WA, USA
4USDA-ARS Grain Legume Genetics and Physiology Research Unit, 99350 Prosser, WA, USA
5Department of Crop and Soil Sciences, Washington State University, 99164 Pullman, WA, USA
6Breeder Seed Production Center, Bangladesh Agricultural Research Institute, 5020 Debiganj, Panchagarh, Bangladesh
7Institute of Soil and Environmental Sciences, University of Agriculture, 38000 Faisalabad, Pakistan
8USDA-ARS Grain Legume Genetics and Physiology Research Unit, 99164 Pullman, WA, USA
*Corresponding author; rebecca.mcgee@usda.gov; +1 509-335-0300
Supplementary Table S3. Description of LD block haplotypes in the association mapping population
Chr	LD block	Haplotype	Associated marker(s) (bold) and marker(s) in LD block Allelic distribution of halotypes a								Number of accessions carrying the LD block haplotype	Mean of associated traits for the LD block haplotype and group of mean comparision
												RRI		RDL		RGB. Saturation		RGB.blue		RGB.RPL
			1568_27	1569_6
			72082214	72094185
1	1.1	1.1.1	0	0							175	3.40133	b					79.2805	a
		1.1.2	0	1							2	3.05	ab					80.3426	ab
		1.1.3	0	2							6	2.82731	a					82.4993	ab
		1.1.4	1	0							2	3.5	ab					79.6534	ab
		1.1.5	1	1							4	3.2875	ab					80.3922	ab
		1.1.6	1	2							1	2.83333	ab					87.9512	ab
		1.1.7	2	0							68	3.46979	b					78.5284	a
		1.1.8	2	1							5	2.97639	ab					82.013	ab
		1.1.9	2	2							63	3.11889	a					82.5265	b
			869_55	869_51	869_19
			271624977	271624981	271625013
	1.2	1.2.1	0	0	0						162	3.44807	a
		1.2.2	0	1	0						1	2.7	abcd
		1.2.3	0	2	0						18	2.90355	b
		1.2.4	1	0	0						36	3.45667	ac
		1.2.5	1	0	1						101	3.24572	cd
		1.2.6	1	1	0						1	2.85	abcd
		1.2.7	1	1	1						7	2.84827	bd
			1602_19	1604_28
			75111033	75421049
	1.3	1.3.1	0	0							265			2.12937	b
		1.3.2	0	2							22			1.68203	a
		1.3.3	1	0							2			2.75	b
		1.3.4	2	0							37			2.2092	b
			1322_11	1322_55	1323_60	1323_49
			329971868	329971912	329974767	329974778
	1.4	1.4.1	0	0	0	0					231					0.37398	b
		1.4.2	1	1	1	1					5					0.37718	ab
		1.4.3	1	1	2	2					1					0.384617	ab
		1.4.4	2	2	0	0					6					0.378337	ab
		1.4.5	2	2	2	2					83					0.377711	a
a '0' and '2' code for homozygous genotypes, '1' code for heterozygous genotype
a green color represents favorable haplotypes
a red color represents unfavorable haplotypes

## Sheet: CHR2
Chr	LD block	Haplotype	Associated marker(s) (bold) and marker(s) in LD block Allelic distribution of halotypes a								Number of accessions carrying the LD block haplotype	Mean of associated traits for the LD block haplotype and group of mean comparision
												RRI		RDL		RGB. Saturation		RGB.blue		RGB.RPL
			1826_64	1827_77	1827_75	1827_74	1827_62	1827_56	1827_50
			102747407	102752887	102752889	102752890	102752902	102752908	102752914
2	2.1	2.1.1	0	0	0	0	0	0	0		212	3.47302	a
		2.1.2	0	0	1	0	0	0	0		1	4.05	abc
		2.1.3	0	0	1	0	1	0	0		1	3.55	abc
		2.1.4	0	0	2	0	0	0	0		16	3.13224	b
		2.1.5	0	0	2	0	1	0	0		1	2.83333	ab
		2.1.6	0	1	1	1	0	0	1		2	2.925	abc
		2.1.7	0	2	2	2	0	0	2		22	2.7824	bc
		2.1.8	1	0	2	0	1	1	0		1	3.35	abc
		2.1.9	1	0	2	0	2	1	0		1	3.3	abc
		2.1.10	2	0	1	0	1	2	0		2	3.55	c
		2.1.11	2	0	2	0	0	2	0		1	3.2	abc
		2.1.12	2	0	2	0	2	2	0		66	3.14781	abc
			2799_53	2802_40
			283548685	283967414
	2.2	2.2.1	0	0							120	3.52954	b
		2.2.2	0	1							3	3.78333	ab
		2.2.3	0	2							142	3.30577	a
		2.2.4	1	0							2	3.35	abc
		2.2.5	1	1							1	3.45	abc
		2.2.6	1	2							1	3.16667	abc
		2.2.7	2	0							57	2.99943	c
			2065_7	2065_46	2065_58	2081_18
			14688732	14688771	14688783	14878544
	2.3	2.3.1	0	0	0	0					251			2.16795	b
		2.3.2	0	0	0	1					1			1.7	ab
		2.3.3	0	0	0	2					31			2.01879	ab
		2.3.4	0	0	2	0					1			3	ab
		2.3.5	0	1	1	0					1			3	ab
		2.3.6	0	2	0	0					1			2.77778	ab
		2.3.7	0	2	2	0					20			1.94667	ab
		2.3.8	2	0	2	0					20			1.61887	a
			2066_11
			146997456
	2.4	2.4.1	0								299			2.14502	b
		2.4.2	1								1			1.8	ab
		2.4.3	2								26			1.74487	a
			2770_18
			279438011
	2.5	2.5.1	0								270			2.1444	c
		2.5.2	1								1			3.42857	a
		2.5.3	2								55			1.92927	b
			1910_46	1913_27	1913_54	1913_55	1978_75	1978_38	1978_5
			1168335	1176106	1176133	1176134	1292748	1292785	1292818
	2.6	2.6.1	0	0	0	0	0	0	0		80					0.376808	bc
		2.6.2	0	0	0	0	2	2	2		40					0.376489	ab
		2.6.3	0	0	0	2	0	0	0		39					0.376063	abc
		2.6.4	0	0	2	2	0	0	0		1					0.371588	a
		2.6.5	0	1	0	0	0	0	0		1					0.364769	bc
		2.6.6	0	1	0	1	0	0	0		2					0.379042	bc
		2.6.7	0	2	0	0	0	0	0		62					0.378195	abc
		2.6.8	1	0	0	2	0	0	0		1					0.37469	abc
		2.6.9	1	0	1	1	0	0	0		1					0.368981	abc
		2.6.10	1	0	1	1	1	1	1		1					0.352649	c
		2.6.11	1	0	1	2	0	0	0		2					0.374644	abc
		2.6.12	2	0	2	2	0	0	0		96					0.371053	abc
			3450_16	3450_21	3450_26	3450_38	3450_53	3458_69	3458_49	3458_31
			9515156	9515161	9515166	9515178	9515193	9668081	9668101	9668119
	2.7	2.7.1	0	0	0	0	0	0	0	0	148					0.377278	d
		2.7.2	0	0	0	0	0	0	0	2	16					0.374915	ab
		2.7.3	0	0	0	0	0	0	1	0	1					0.380919	ac
		2.7.4	0	0	0	0	0	0	2	0	22					0.376118	cd
		2.7.5	0	0	0	2	0	0	2	0	1					0.38257	d
		2.7.6	0	0	1	1	0	0	0	0	3					0.375201	abcd
		2.7.7	0	0	2	2	0	0	0	0	51					0.376119	abcd
		2.7.8	0	0	2	2	0	0	2	0	2					0.37055	bd
		2.7.9	0	1	0	1	1	0	0	0	3					0.371742	abcd
		2.7.10	0	1	1	2	1	0	0	0	1					0.352649	abcd
		2.7.11	0	2	0	2	2	0	0	0	59					0.367628	bd
		2.7.12	1	0	0	0	0	0	0	0	2					0.381792	abcd
		2.7.13	2	0	0	0	0	2	2	0	17					0.378576	abcd
			3136_31
			41405986
	2.8	2.8.1	0								185							80.5134	b
		2.8.2	1								5							79.9094	ab
		2.8.3	2								136							79.0679	a
			3020_30	3025_23	3026_51	3028_63	3027_51	3027_69
			309295825	309551746	309553088	309553121	309553232	309553250
	2.9	2.9.1	0	0	0	0	0	0			252									2.57292	a
		2.9.2	0	2	1	1	1	1			1									2.2	ab
		2.9.3	0	2	2	1	1	1			1									3.57143	a
		2.9.4	0	2	2	2	2	2			24									2.01478	b
		2.9.5	1	0	0	0	0	0			3									2.21111	ab
		2.9.6	2	0	0	0	0	0			45									2.45529	a
a '0' and '2' code for homozygous genotypes, '1' code for heterozygous genotype
a green color represents favorable haplotypes
a red color represents unfavorable haplotypes

## Sheet: CHR3
Chr	LD block	Haplotype	Associated marker(s) (bold) and marker(s) in LD block Allelic distribution of halotypes a								Number of accessions carrying the LD block haplotype	Mean of associated traits for the LD block haplotype and group of mean comparision
												RRI		RDL		RGB. Saturation		RGB.blue		RGB.RPL
			4444_78	4444_32	4444_31	4444_12	4445_35
			192079178	192079224	192079225	192079244	192079718
3	3.1	3.1.1	0	0	0	0	0				219			2.13711	a
		3.1.2	0	0	0	0	1				1			2	a
		3.1.3	0	0	0	0	2				28			1.9021	a
		3.1.4	1	1	1	1	0				1			3	a
		3.1.5	2	2	2	2	0				75			2.12421	a
		3.1.6	2	2	2	2	1				1			1.8	a
		3.1.7	2	2	2	2	2				1			1.125	a
			4814_43	4814_10	4815_53
			75993537	75993570	76413545
	3.2	3.2.1	0	0	0						219							79.2311	b
		3.2.2	0	0	2						1							78.7501	ab
		3.2.3	1	1	0						8							81.5972	ab
		3.2.4	1	1	1						1							78.0607	ab
		3.2.5	2	2	0						74							81.2571	a
		3.2.6	2	2	1						2							78.566	ab
		3.2.7	2	2	2						21							81.733	ab
			4402_66	4403_39	4403_46	4403_47
			189163393	189225788	189225795	189225796
	3.3	3.3.1	0	0	0	0					152							79.8819	ad
		3.3.2	0	1	1	1					6							83.9752	abcd
		3.3.3	0	2	2	0					58							78.5451	abcd
		3.3.4	0	2	2	1					1							77.1465	ab
		3.3.5	0	2	2	2					68							82.2166	cd
		3.3.6	1	0	0	0					1							81.9726	abcd
		3.3.7	1	1	1	0					1							75.6514	b
		3.3.8	1	1	1	1					1							82.5289	abcd
		3.3.9	2	0	0	0					36							77.0451	abcd
		3.3.10	2	1	1	1					1							83.6954	abcd
		3.3.11	2	2	2	0					1							80.8926	c
			3562_69	3562_32
			110087020	110087057
	3.4	3.4.1	0	0							250									2.58983	b
		3.4.2	1	0							3									2.56667	ab
		3.4.3	1	1							73									2.25296	a
a '0' and '2' code for homozygous genotypes, '1' code for heterozygous genotype
a green color represents favorable haplotypes
a red color represents unfavorable haplotypes

## Sheet: CHR4
Chr	LD block	Haplotype	Associated marker(s) (bold) and marker(s) in LD block Allelic distribution of halotypes a								Number of accessions carrying the LD block haplotype	Mean of associated traits for the LD block haplotype and group of mean comparision
												RRI		RDL		RGB. Saturation		RGB.blue		RGB.RPL
			5009_13	5009_31	5009_42	5009_55	5009_79	5010_42
			109679991	109680009	109680020	109680033	109680057	109732543
4	4.1	4.1.1	0	0	0	0	0	0			227	3.30254	a
		4.1.2	0	0	0	0	0	1			2	3.725	a
		4.1.3	1	1	1	1	1	1			1	3.5	a
		4.1.4	2	2	2	2	2	0			12	3.23785	a
		4.1.5	2	2	2	2	2	1			2	3.275	a
		4.1.6	2	2	2	2	2	2			82	3.44593	a
			5190_31
			145662855
	4.2	4.2.1	0								227			2.05003	b					2.46553	b
		4.2.2	1								7			2.34762	ab					2.75079	ab
		4.2.3	2								92			2.24714	a					2.61624	a
			5066_8	5069_30
			123161839	123435206
	4.3	4.3.1	0	0							234					0.375843	c
		4.3.2	0	1							8					0.367798	a
		4.3.3	0	2							67					0.372794	ab
		4.3.4	2	2							17					0.377244	bc
			6453_18	6453_78
			9587251	9587311
	4.4	4.4.1	0	0							114									2.57256	a
		4.4.2	0	1							6									2.65714	a
		4.4.3	0	2							146									2.63442	a
		4.4.4	1	0							2									3.03571	a
		4.4.5	1	1							1									2.2	ab
		4.4.6	1	2							1									2	ab
		4.4.7	2	0							56									2.06276	b
a '0' and '2' code for homozygous genotypes, '1' code for heterozygous genotype
a green color represents favorable haplotypes
a red color represents unfavorable haplotypes

## Sheet: CHR5
Chr	LD block	Haplotype	Associated marker(s) (bold) and marker(s) in LD block Allelic distribution of halotypes a								Number of accessions carrying the LD block haplotype	Mean of associated traits for the LD block haplotype and group of mean comparision
												RRI		RDL		RGB. Saturation		RGB.blue		RGB.RPL
			7154_47	7154_34
			225981924	225981937
5	5.1	5.1.1	0	0							293	3.38465	a			0.3746	b
		5.1.2	1	1							1	3	ab			0.376216	ab
		5.1.3	2	2							32	2.93426	b			0.379561	a
			7539_74	7542_40	7542_24	7541_42	7541_54
			258020934	258022624	258022640	258022703	258022715
	5.2	5.2.1	0	0	0	0	0				130					0.371684	a
		5.2.2	0	0	1	0	0				1					0.352649	a
		5.2.3	0	0	2	1	1				3					0.367423	ab
		5.2.4	0	0	2	2	2				4					0.377941	ab
		5.2.5	0	1	0	0	0				5					0.374108	ab
		5.2.6	0	2	0	0	0				129					0.377834	b
		5.2.7	1	0	1	1	1				1					0.373764	ab
		5.2.8	1	0	2	2	2				1					0.383693	ab
		5.2.9	2	0	2	2	2				52					0.377418	b
			6649_58
			127185901
	5.3	5.3.1	0								257									2.44644	b
		5.3.2	1								1									3.8	a
		5.3.3	2								68									2.75132	a
a '0' and '2' code for homozygous genotypes, '1' code for heterozygous genotype
a green color represents favorable haplotypes
a red color represents unfavorable haplotypes

## Sheet: CHR6
Chr	LD block	Haplotype	Associated marker(s) (bold) and marker(s) in LD block Allelic distribution of halotypes a								Number of accessions carrying the LD block haplotype	Mean of associated traits for the LD block haplotype and group of mean comparision
												RRI		RDL		RGB. Saturation		RGB.blue		RGB.RPL
			9074_71	9076_25	9076_33	9084_41
			51257354	51268342	51268350	51508203
6	6.1	6.1.1	0	0	0	0					91	3.14939	b
		6.1.2	0	1	1	0					1	3.5	ab
		6.1.3	0	2	2	0					102	3.47022	a
		6.1.4	0	2	2	2					1	3.6875	ab
		6.1.5	1	0	0	0					3	2.82037	ab
		6.1.6	2	0	0	0					100	3.4458	a
		6.1.7	2	0	0	2					19	3.0413	b
		6.1.8	2	2	2	0					6	3.4963	ab
		6.1.9	2	2	2	2					3	3.01667	ab
			8434_44	13690_53	8435_22	8442_65
			154707430	154707524	154709494	155091517
	6.2	6.2.1	0	0	0	0					121	3.36141	ab
		6.2.2	0	0	0	1					4	3.4625	a
		6.2.3	0	0	0	2					99	3.33308	ab
		6.2.4	0	1	1	1					1	3.5	ab
		6.2.5	0	2	2	0					49	3.48892	ab
		6.2.6	0	2	2	2					1	3.55	ab
		6.2.7	1	0	0	1					1	2.61111	ab
		6.2.8	1	2	1	1					1	3.45	ab
		6.2.9	2	0	0	0					1	3.7	b
		6.2.10	2	0	0	2					45	3.12424	ab
		6.2.11	2	2	0	1					1	3.83333	ab
		6.2.12	2	2	0	2					1	2.85	ab
		6.2.13	2	2	1	1					1	3	ab
			9009_9	9011_79	9011_46
			40654874	40827415	40827448
	6.3	6.3.1	0	0	0						150			2.21546	a	0.37368	bc			2.66465	a
		6.3.2	0	1	1						3			1.9	b	0.380294	ab			2.46667	abc
		6.3.3	0	2	2						39			2.13527	ab	0.375911	ab			2.52106	ab
		6.3.4	1	0	0						8			2.18254	ab	0.372968	ab			2.4998	abc
		6.3.5	1	2	2						2			1.91111	b	0.378602	ab			2.05556	abc
		6.3.6	2	0	0						111			2.02553	b	0.37585	ab			2.3918	bc
		6.3.7	2	2	2						13			1.62436	b	0.382016	a			1.8928	c
a '0' and '2' code for homozygous genotypes, '1' code for heterozygous genotype
a green color represents favorable haplotypes
a red color represents unfavorable haplotypes

## Sheet: CHR7
Chr	LD block	Haplotype	Associated marker(s) (bold) and marker(s) in LD block Allelic distribution of halotypes a								Number of accessions carrying the LD block haplotype	Mean of associated traits for the LD block haplotype and group of mean comparision
												RRI		RDL		RGB. Saturation		RGB.blue		RGB.RPL
			9286_7
			101144016
7	7.1	7.1.1	0								309	3.36814	b
		7.1.2	1								1	3	ab
		7.1.3	2								16	2.80269	a
			10617_29
			9677731
	7.2	7.2.1	0								233			2.03216	b
		7.2.2	1								4			2.32222	ab
		7.2.3	2								89			2.31174	a
			10390_79	10389_33	10394_17
			62566589	62566698	62649254
	7.3	7.3.1	0	0	0						217					0.375498	b
		7.3.2	0	0	1						3					0.36678	ab
		7.3.3	0	0	2						51					0.371695	a
		7.3.4	0	1	0						1					0.37081	ab
		7.3.5	1	1	0						1					0.365936	ab
		7.3.6	1	1	2						1					0.376216	ab
		7.3.7	2	2	0						50					0.377576	b
		7.3.8	2	2	2						2					0.374152	ab
			9492_47	9493_52	9493_79
			157790680	157951962	157951989
	7.4	7.4.1	0	0	0						99					0.377024	a
		7.4.2	0	0	1						4					0.381474	a
		7.4.3	0	0	2						76					0.379059	a
		7.4.4	0	2	0						16					0.379234	a
		7.4.5	2	0	0						130					0.370641	b
		7.4.6	2	1	0						1					0.369115	ab
			9616_63	9616_58	9616_9	9619_68
			197564444	197564449	197564498	197669636
	7.5	7.5.1	0	0	0	0					169							80.3404	a
		7.5.2	0	0	1	0					5							84.0207	a
		7.5.3	0	0	2	0					135							79.0673	b
		7.5.4	2	2	0	2					17							80.9439	ab
			10127_27	10132_55
			245915689	245929840
	7.6	7.6.1	0	0							127							81.1672	a
		7.6.2	0	1							4							81.5632	ab
		7.6.3	0	2							66							80.1463	a
		7.6.4	1	0							4							80.4304	ab
		7.6.5	1	1							1							75.6514	ab
		7.6.6	2	0							124							78.4375	b
a '0' and '2' code for homozygous genotypes, '1' code for heterozygous genotype
a green color represents favorable haplotypes
a red color represents unfavorable haplotypes
