# Supplementary material for: Dissecting the Genetic Architecture of Aphanomyces Root Rot Resistance in Lentil by QTL Mapping and Genome-Wide Association Study
Source: Int J Mol Sci. 2020 Mar 20;21(6):2129. doi: 10.3390/ijms21062129 (PMC7139309; doi:10.3390/ijms21062129)
Supplement: Supplementary file 1 [file ijms-21-02129-s001.zip › Supplementary Table S4-IJMS-final proofed.xlsx]

## Sheet: Sheet1
Title: Dissecting the genetic architecture of Aphanomyces root rot resistance in lentil by QTL mapping and genome-wide association study
Authors: Yu Ma1, Afef Marzougui2, Clarice J. Coyne3, Sindhuja Sankaran2, Dorrie Main1, Lyndon D. Porter4, Deus Mugabe5, Jamin A. Smitchger5, Chongyuan Zhang2, Md. Nurul Amin, Naser Rasheed7, Stephen Ficklin1, Rebecca J. McGee8*
1Department of Horticulture, Washington State University, 99164 Pullman, WA, USA
2Department of Biological Systems Engineering, Washington State University, 99164 Pullman, WA, USA
3USDA-ARS Plant Germplasm Introduction and Testing Unit, Washington State University, 99164 Pullman, WA, USA
4USDA-ARS Grain Legume Genetics and Physiology Research Unit, 99350 Prosser, WA, USA
5Department of Crop and Soil Sciences, Washington State University, 99164 Pullman, WA, USA
6Breeder Seed Production Center, Bangladesh Agricultural Research Institute, 5020 Debiganj, Panchagarh, Bangladesh
7Institute of Soil and Environmental Sciences, University of Agriculture, 38000 Faisalabad, Pakistan
8USDA-ARS Grain Legume Genetics and Physiology Research Unit, 99164 Pullman, WA, USA
*Corresponding author; rebecca.mcgee@usda.gov; +1 509-335-0300
Supplementary Table S4. LD block haplotype distribution of the association mapping population
Accessions	MFA.dim1	LD block haplotype of the acssociation population																																	Number of favorable haplotype	Number of unfavorable haplotype
		1.1	1.2	1.3	1.4	2.1	2.2	2.3	2.4	2.5	2.6	2.7	2.8	2.9	3.1	3.2	3.3	3.4	4.1	4.2	4.3	4.4	5.1	5.2	5.3	6.1	6.2	6.3	7.1	7.2	7.3	7.4	7.5	7.6
PI_432001	-6.91713	1.1.9	1.2.1	1.3.1	1.4.1	2.1.1	2.2.7	2.3.1	2.4.1	2.5.3	2.6.2	2.7.1	2.8.1	2.9.1	3.1.5	3.2.1	3.3.1	3.4.3	4.1.6	4.2.1	4.3.1	4.4.1	5.1.1	5.2.9	5.3.1	6.1.6	6.2.3	6.3.1	7.1.1	7.2.1	7.3.1	7.4.2	7.5.1	7.6.6	12	13
ILL_1861	-5.3723	1.1.1	1.2.7	1.3.2	1.4.1	2.1.7	2.2.7	2.3.7	2.4.3	2.5.3	2.6.1	2.7.1	2.8.1	2.9.4	3.1.5	3.2.7	3.3.1	3.4.1	4.1.1	4.2.3	4.3.3	4.4.7	5.1.3	5.2.1	5.3.1	6.1.1	6.2.3	6.3.7	7.1.3	7.2.1	7.3.3	7.4.1	7.5.1	7.6.1	17	7
ILL_702	-3.86028	1.1.1	1.2.5	1.3.1	1.4.1	2.1.12	2.2.3	2.3.8	2.4.1	2.5.1	2.6.7	2.7.1	2.8.1	2.9.1	3.1.1	3.2.1	3.3.3	3.4.3	4.1.1	4.2.1	4.3.1	4.4.7	5.1.1	5.2.6	5.3.1	6.1.7	6.2.1	6.3.6	7.1.1	7.2.1	7.3.1	7.4.3	7.5.3	7.6.3	14	10
PI_289073	-3.64341	1.1.1	1.2.5	1.3.1	1.4.1	2.1.12	2.2.3	2.3.8	2.4.1	2.5.1	2.6.7	2.7.1	2.8.1	2.9.1	3.1.1	3.2.1	3.3.3	3.4.1	4.1.1	4.2.1	4.3.1	4.4.3	5.1.1	5.2.6	5.3.1	6.1.7	6.2.1	6.3.6	7.1.1	7.2.1	7.3.1	7.4.3	7.5.2	7.6.3	12	11
ILL_4830	-3.44359	1.1.3	1.2.3	1.3.2	1.4.1	2.1.7	2.2.7	2.3.7	2.4.3	2.5.3	2.6.1	2.7.1	2.8.1	2.9.4	3.1.5	3.2.7	3.3.1	3.4.1	4.1.1	4.2.3	4.3.3	4.4.7	5.1.3	5.2.1	5.3.1	6.1.1	6.2.3	6.3.7	7.1.3	7.2.1	7.3.1	7.4.1	7.5.1	7.6.1	17	5
PI_193548	-3.39767	1.1.1	1.2.3	1.3.2	1.4.1	2.1.7	2.2.7	2.3.7	2.4.3	2.5.3	2.6.1	2.7.1	2.8.1	2.9.4	3.1.5	3.2.7	3.3.1	3.4.1	4.1.1	4.2.3	4.3.3	4.4.7	5.1.3	5.2.1	5.3.1	6.1.1	6.2.3	6.3.7	7.1.3	7.2.1	7.3.3	7.4.1	7.5.1	7.6.1	16	7
PI_490288	-3.33013	1.1.1	1.2.5	1.3.1	1.4.1	2.1.12	2.2.3	2.3.8	2.4.1	2.5.1	2.6.7	2.7.13	2.8.1	2.9.1	3.1.1	3.2.1	3.3.3	3.4.3	4.1.1	4.2.1	4.3.1	4.4.7	5.1.1	5.2.6	5.3.1	6.1.7	6.2.1	6.3.6	7.1.1	7.2.1	7.3.1	7.4.3	7.5.3	7.6.3	14	10
ILL_4671	-3.17065	1.1.6	1.2.5	1.3.2	1.4.1	2.1.5	2.2.7	2.3.1	2.4.1	2.5.3	2.6.12	2.7.11	2.8.1	2.9.1	3.1.1	3.2.1	3.3.2	3.4.1	4.1.1	4.2.3	4.3.3	4.4.3	5.1.1	5.2.1	5.3.1	6.1.1	6.2.10	6.3.6	7.1.1	7.2.3	7.3.3	7.4.5	7.5.1	7.6.1	9	14
ILL_5553	-3.13387	1.1.9	1.2.3	1.3.1	1.4.5	2.1.7	2.2.7	2.3.1	2.4.3	2.5.3	2.6.12	2.7.4	2.8.1	2.9.4	3.1.7	3.2.7	3.3.1	3.4.3	4.1.1	4.2.3	4.3.4	4.4.7	5.1.3	5.2.1	5.3.3	6.1.1	6.2.1	6.3.6	7.1.1	7.2.1	7.3.3	7.4.4	7.5.4	7.6.3	15	7
PI_432286	-2.95223	1.1.8	1.2.1	1.3.1	1.4.1	2.1.12	2.2.3	2.3.8	2.4.1	2.5.1	2.6.3	2.7.2	2.8.3	2.9.1	3.1.1	3.2.1	3.3.1	3.4.1	4.1.4	4.2.1	4.3.1	4.4.3	5.1.1	5.2.6	5.3.1	6.1.3	6.2.1	6.3.6	7.1.3	7.2.3	7.3.1	7.4.3	7.5.1	7.6.1	10	13
PI_298357	-2.78581	1.1.7	1.2.1	1.3.4	1.4.1	2.1.1	2.2.1	2.3.1	2.4.1	2.5.1	2.6.3	2.7.1	2.8.3	2.9.1	3.1.1	3.2.1	3.3.1	3.4.1	4.1.5	4.2.1	4.3.1	4.4.1	5.1.1	5.2.6	5.3.1	6.1.6	6.2.5	6.3.4	7.1.1	7.2.1	7.3.1	7.4.3	7.5.1	7.6.6	7	17
ILL_719	-2.7837	1.1.1	1.2.5	1.3.1	1.4.1	2.1.12	2.2.3	2.3.8	2.4.1	2.5.1	2.6.7	2.7.1	2.8.1	2.9.1	3.1.1	3.2.1	3.3.3	3.4.3	4.1.1	4.2.1	4.3.1	4.4.3	5.1.1	5.2.6	5.3.1	6.1.7	6.2.1	6.3.6	7.1.1	7.2.1	7.3.7	7.4.3	7.5.3	7.6.3	13	11
ILL_4899	-2.7817	1.1.1	1.2.5	1.3.2	1.4.1	2.1.1	2.2.3	2.3.1	2.4.1	2.5.1	2.6.7	2.7.1	2.8.3	2.9.1	3.1.1	3.2.1	3.3.1	3.4.1	4.1.1	4.2.1	4.3.1	4.4.7	5.1.1	5.2.6	5.3.1	6.1.7	6.2.1	6.3.1	7.1.1	7.2.1	7.3.1	7.4.3	7.5.3	7.6.3	11	14
PI_251248	-2.76405	1.1.1	1.2.3	1.3.2	1.4.1	2.1.7	2.2.7	2.3.1	2.4.3	2.5.3	2.6.1	2.7.1	2.8.1	2.9.4	3.1.3	3.2.7	3.3.1	3.4.1	4.1.1	4.2.3	4.3.3	4.4.7	5.1.3	5.2.1	5.3.1	6.1.1	6.2.3	6.3.7	7.1.3	7.2.1	7.3.3	7.4.1	7.5.1	7.6.1	16	8
ILL_4881	-2.51947	1.1.9	1.2.5	1.3.1	1.4.1	2.1.4	2.2.7	2.3.1	2.4.1	2.5.3	2.6.12	2.7.11	2.8.1	2.9.1	3.1.1	3.2.5	3.3.5	3.4.1	4.1.1	4.2.3	4.3.3	4.4.3	5.1.1	5.2.6	5.3.1	6.1.1	6.2.10	6.3.6	7.1.1	7.2.3	7.3.1	7.4.5	7.5.3	7.6.1	10	14
ILL_5509	-2.46792	1.1.9	1.2.3	1.3.1	1.4.5	2.1.7	2.2.7	2.3.1	2.4.3	2.5.3	2.6.12	2.7.4	2.8.1	2.9.4	3.1.3	3.2.7	3.3.1	3.4.3	4.1.1	4.2.3	4.3.4	4.4.7	5.1.3	5.2.1	5.3.3	6.1.1	6.2.1	6.3.6	7.1.1	7.2.1	7.3.3	7.4.4	7.5.4	7.6.3	15	7
PI_329169	-2.42984	1.1.9	1.2.1	1.3.1	1.4.1	2.1.1	2.2.7	2.3.1	2.4.1	2.5.3	2.6.1	2.7.2	2.8.3	2.9.1	3.1.1	3.2.1	3.3.5	3.4.1	4.1.6	4.2.1	4.3.1	4.4.1	5.1.1	5.2.9	5.3.1	6.1.6	6.2.5	6.3.1	7.1.1	7.2.1	7.3.3	7.4.5	7.5.1	7.6.6	9	17
ILL_5384	-2.42971	1.1.3	1.2.3	1.3.1	1.4.1	2.1.7	2.2.7	2.3.1	2.4.3	2.5.3	2.6.12	2.7.1	2.8.1	2.9.4	3.1.3	3.2.7	3.3.1	3.4.1	4.1.1	4.2.3	4.3.4	4.4.7	5.1.3	5.2.1	5.3.1	6.1.1	6.2.1	6.3.7	7.1.1	7.2.1	7.3.3	7.4.4	7.5.4	7.6.3	13	8
ILL_4956	-2.3347	1.1.1	1.2.5	1.3.2	1.4.1	2.1.1	2.2.3	2.3.1	2.4.1	2.5.1	2.6.12	2.7.1	2.8.3	2.9.1	3.1.1	3.2.1	3.3.1	3.4.1	4.1.1	4.2.1	4.3.1	4.4.7	5.1.1	5.2.6	5.3.1	6.1.6	6.2.10	6.3.1	7.1.1	7.2.1	7.3.1	7.4.3	7.5.3	7.6.3	10	15
PI_533693	-2.32669	1.1.1	1.2.5	1.3.1	1.4.1	2.1.12	2.2.3	2.3.8	2.4.1	2.5.1	2.6.7	2.7.12	2.8.1	2.9.1	3.1.1	3.2.1	3.3.3	3.4.3	4.1.1	4.2.1	4.3.1	4.4.7	5.1.1	5.2.6	5.3.1	6.1.7	6.2.1	6.3.6	7.1.1	7.2.1	7.3.1	7.4.3	7.5.3	7.6.3	14	10
PI_486128	-2.30427	1.1.1	1.2.5	1.3.1	1.4.1	2.1.12	2.2.3	2.3.8	2.4.1	2.5.1	2.6.7	2.7.13	2.8.1	2.9.1	3.1.1	3.2.1	3.3.3	3.4.3	4.1.1	4.2.1	4.3.1	4.4.7	5.1.1	5.2.6	5.3.1	6.1.7	6.2.1	6.3.6	7.1.1	7.2.1	7.3.1	7.4.3	7.5.3	7.6.3	14	10
ILL_2181	-2.25659	1.1.1	1.2.5	1.3.1	1.4.1	2.1.1	2.2.3	2.3.8	2.4.1	2.5.1	2.6.3	2.7.1	2.8.3	2.9.1	3.1.1	3.2.1	3.3.1	3.4.3	4.1.1	4.2.1	4.3.1	4.4.7	5.1.1	5.2.6	5.3.1	6.1.6	6.2.1	6.3.1	7.1.1	7.2.1	7.3.1	7.4.3	7.5.3	7.6.3	11	14
ILL_931	-2.25504	1.1.9	1.2.5	1.3.4	1.4.1	2.1.1	2.2.3	2.3.1	2.4.1	2.5.1	2.6.3	2.7.1	2.8.3	2.9.1	3.1.1	3.2.1	3.3.3	3.4.3	4.1.6	4.2.1	4.3.1	4.4.1	5.1.1	5.2.6	5.3.1	6.1.3	6.2.1	6.3.6	7.1.1	7.2.1	7.3.1	7.4.3	7.5.3	7.6.3	11	14
PI_533691	-2.22298	1.1.1	1.2.5	1.3.1	1.4.1	2.1.12	2.2.3	2.3.8	2.4.1	2.5.1	2.6.7	2.7.13	2.8.1	2.9.1	3.1.1	3.2.1	3.3.3	3.4.3	4.1.1	4.2.1	4.3.1	4.4.7	5.1.1	5.2.6	5.3.1	6.1.7	6.2.1	6.3.6	7.1.1	7.2.1	7.3.1	7.4.3	7.5.3	7.6.3	14	10
PI_320954	-2.16119	1.1.1	1.2.5	1.3.1	1.4.1	2.1.12	2.2.3	2.3.7	2.4.1	2.5.1	2.6.1	2.7.1	2.8.1	2.9.1	3.1.1	3.2.1	3.3.3	3.4.3	4.1.1	4.2.1	4.3.1	4.4.1	5.1.1	5.2.6	5.3.1	6.1.7	6.2.1	6.3.6	7.1.1	7.2.3	7.3.1	7.4.3	7.5.3	7.6.3	11	12
PI_299163	-2.15834	1.1.9	1.2.5	1.3.1	1.4.1	2.1.12	2.2.7	2.3.1	2.4.1	2.5.3	2.6.7	2.7.11	2.8.1	2.9.6	3.1.1	3.2.5	3.3.5	3.4.1	4.1.1	4.2.3	4.3.3	4.4.3	5.1.1	5.2.1	5.3.1	6.1.1	6.2.10	6.3.6	7.1.1	7.2.3	7.3.1	7.4.5	7.5.1	7.6.1	10	14
ILL_6493	-2.12906	1.1.1	1.2.4	1.3.1	1.4.5	2.1.1	2.2.7	2.3.1	2.4.3	2.5.3	2.6.12	2.7.1	2.8.1	2.9.4	3.1.1	3.2.5	3.3.1	3.4.1	4.1.1	4.2.3	4.3.4	4.4.3	5.1.3	5.2.6	5.3.1	6.1.1	6.2.10	6.3.6	7.1.1	7.2.3	7.3.3	7.4.5	7.5.1	7.6.1	11	12
ILL_257	-2.12744	1.1.7	1.2.1	1.3.1	1.4.1	2.1.7	2.2.7	2.3.1	2.4.3	2.5.3	2.6.12	2.7.1	2.8.1	2.9.1	3.1.1	3.2.5	3.3.1	3.4.1	4.1.1	4.2.1	4.3.4	4.4.7	5.1.1	5.2.1	5.3.1	6.1.3	6.2.1	6.3.7	7.1.1	7.2.3	7.3.1	7.4.1	7.5.1	7.6.3	13	12
PI_299116	-2.08654	1.1.9	1.2.4	1.3.4	1.4.1	2.1.1	2.2.3	2.3.1	2.4.1	2.5.1	2.6.12	2.7.1	2.8.1	2.9.1	3.1.1	3.2.1	3.3.3	3.4.3	4.1.1	4.2.1	4.3.1	4.4.7	5.1.1	5.2.6	5.3.1	6.1.7	6.2.1	6.3.6	7.1.1	7.2.1	7.3.1	7.4.3	7.5.3	7.6.1	13	12
PI_244046	-2.07848	1.1.7	1.2.3	1.3.2	1.4.1	2.1.7	2.2.7	2.3.1	2.4.3	2.5.3	2.6.1	2.7.1	2.8.1	2.9.4	3.1.3	3.2.7	3.3.1	3.4.1	4.1.1	4.2.3	4.3.3	4.4.7	5.1.3	5.2.1	5.3.1	6.1.1	6.2.3	6.3.7	7.1.3	7.2.1	7.3.3	7.4.1	7.5.1	7.6.1	16	8
PI_426778	-1.99954	1.1.1	1.2.4	1.3.1	1.4.5	2.1.1	2.2.1	2.3.3	2.4.1	2.5.1	2.6.1	2.7.7	2.8.3	2.9.1	3.1.1	3.2.1	3.3.3	3.4.1	4.1.6	4.2.1	4.3.1	4.4.1	5.1.1	5.2.9	5.3.1	6.1.6	6.2.5	6.3.1	7.1.1	7.2.1	7.3.1	7.4.1	7.5.1	7.6.6	9	16
PI_468900	-1.91881	1.1.1	1.2.5	1.3.1	1.4.5	2.1.12	2.2.3	2.3.8	2.4.1	2.5.1	2.6.7	2.7.1	2.8.1	2.9.1	3.1.1	3.2.1	3.3.1	3.4.1	4.1.1	4.2.3	4.3.3	4.4.7	5.1.1	5.2.1	5.3.1	6.1.9	6.2.3	6.3.1	7.1.1	7.2.1	7.3.1	7.4.3	7.5.3	7.6.1	10	14
ILL_4831	-1.87023	1.1.7	1.2.1	1.3.1	1.4.5	2.1.1	2.2.1	2.3.3	2.4.1	2.5.1	2.6.1	2.7.7	2.8.3	2.9.1	3.1.5	3.2.1	3.3.3	3.4.3	4.1.1	4.2.1	4.3.1	4.4.3	5.1.1	5.2.6	5.3.1	6.1.3	6.2.3	6.3.3	7.1.1	7.2.1	7.3.7	7.4.1	7.5.1	7.6.6	9	14
PI_297287	-1.8696	1.1.9	1.2.5	1.3.1	1.4.1	2.1.12	2.2.3	2.3.1	2.4.1	2.5.1	2.6.12	2.7.11	2.8.1	2.9.1	3.1.1	3.2.5	3.3.1	3.4.1	4.1.1	4.2.3	4.3.3	4.4.3	5.1.1	5.2.1	5.3.1	6.1.1	6.2.10	6.3.6	7.1.1	7.2.1	7.3.1	7.4.5	7.5.1	7.6.1	9	15
ILL_7108	-1.86521	1.1.1	1.2.3	1.3.2	1.4.1	2.1.7	2.2.7	2.3.7	2.4.3	2.5.3	2.6.1	2.7.1	2.8.1	2.9.4	3.1.5	3.2.7	3.3.1	3.4.1	4.1.1	4.2.3	4.3.3	4.4.6	5.1.3	5.2.1	5.3.1	6.1.1	6.2.3	6.3.7	7.1.3	7.2.1	7.3.3	7.4.1	7.5.1	7.6.1	15	7
ILL_3487	-1.84744	1.1.9	1.2.4	1.3.1	1.4.5	2.1.1	2.2.3	2.3.1	2.4.1	2.5.1	2.6.7	2.7.1	2.8.1	2.9.6	3.1.5	3.2.1	3.3.3	3.4.1	4.1.4	4.2.1	4.3.1	4.4.1	5.1.1	5.2.1	5.3.1	6.1.3	6.2.3	6.3.3	7.1.1	7.2.1	7.3.7	7.4.1	7.5.1	7.6.3	11	14
PI_298122	-1.84201	1.1.1	1.2.1	1.3.1	1.4.2	2.1.1	2.2.3	2.3.1	2.4.1	2.5.1	2.6.7	2.7.1	2.8.1	2.9.5	3.1.1	3.2.4	3.3.2	3.4.3	4.1.1	4.2.1	4.3.1	4.4.1	5.1.1	5.2.5	5.3.1	6.1.3	6.2.2	6.3.6	7.1.1	7.2.2	7.3.8	7.4.2	7.5.1	7.6.1	8	12
PI_297772	-1.83589	1.1.1	1.2.4	1.3.1	1.4.1	2.1.1	2.2.3	2.3.1	2.4.1	2.5.1	2.6.7	2.7.1	2.8.3	2.9.6	3.1.1	3.2.1	3.3.11	3.4.1	4.1.1	4.2.1	4.3.1	4.4.1	5.1.1	5.2.6	5.3.1	6.1.3	6.2.3	6.3.6	7.1.1	7.2.1	7.3.1	7.4.2	7.5.3	7.6.2	6	17
PI_299177	-1.82856	1.1.1	1.2.5	1.3.1	1.4.1	2.1.12	2.2.3	2.3.1	2.4.1	2.5.1	2.6.7	2.7.1	2.8.1	2.9.1	3.1.1	3.2.1	3.3.5	3.4.3	4.1.1	4.2.3	4.3.3	4.4.3	5.1.1	5.2.1	5.3.1	6.1.1	6.2.10	6.3.6	7.1.1	7.2.3	7.3.1	7.4.5	7.5.1	7.6.1	8	16
ILL_5151	-1.78276	1.1.3	1.2.3	1.3.1	1.4.4	2.1.7	2.2.7	2.3.1	2.4.3	2.5.3	2.6.12	2.7.1	2.8.1	2.9.4	3.1.1	3.2.7	3.3.1	3.4.1	4.1.1	4.2.3	4.3.3	4.4.1	5.1.3	5.2.1	5.3.1	6.1.1	6.2.1	6.3.7	7.1.1	7.2.1	7.3.3	7.4.4	7.5.4	7.6.3	12	9
ILL_6350	-1.75706	1.1.1	1.2.4	1.3.1	1.4.5	2.1.1	2.2.7	2.3.1	2.4.3	2.5.3	2.6.12	2.7.1	2.8.1	2.9.4	3.1.1	3.2.5	3.3.1	3.4.1	4.1.1	4.2.3	4.3.4	4.4.3	5.1.3	5.2.6	5.3.1	6.1.1	6.2.10	6.3.6	7.1.1	7.2.3	7.3.3	7.4.5	7.5.1	7.6.1	11	12
ILL_595	-1.74398	1.1.9	1.2.5	1.3.1	1.4.1	2.1.12	2.2.3	2.3.1	2.4.1	2.5.1	2.6.1	2.7.13	2.8.3	2.9.1	3.1.1	3.2.1	3.3.1	3.4.2	4.1.6	4.2.1	4.3.1	4.4.7	5.1.1	5.2.6	5.3.1	6.1.6	6.2.5	6.3.1	7.1.1	7.2.1	7.3.1	7.4.5	7.5.1	7.6.1	10	13
ILL_7437	-1.69996	1.1.7	1.2.3	1.3.1	1.4.5	2.1.4	2.2.7	2.3.1	2.4.3	2.5.3	2.6.12	2.7.1	2.8.1	2.9.4	3.1.3	3.2.5	3.3.1	3.4.3	4.1.1	4.2.3	4.3.4	4.4.7	5.1.3	5.2.6	5.3.3	6.1.1	6.2.1	6.3.6	7.1.1	7.2.1	7.3.3	7.4.4	7.5.4	7.6.1	14	7
ILL_6406	-1.65145	1.1.9	1.2.7	1.3.1	1.4.1	2.1.7	2.2.7	2.3.1	2.4.3	2.5.3	2.6.12	2.7.1	2.8.1	2.9.1	3.1.1	3.2.5	3.3.1	3.4.1	4.1.1	4.2.3	4.3.3	4.4.3	5.1.3	5.2.1	5.3.1	6.1.1	6.2.1	6.3.6	7.1.1	7.2.1	7.3.3	7.4.4	7.5.4	7.6.1	13	11
PI_477921	-1.6348	1.1.1	1.2.5	1.3.4	1.4.1	2.1.12	2.2.3	2.3.1	2.4.1	2.5.1	2.6.12	2.7.11	2.8.3	2.9.1	3.1.3	3.2.5	3.3.5	3.4.1	4.1.1	4.2.3	4.3.3	4.4.3	5.1.1	5.2.6	5.3.1	6.1.6	6.2.10	6.3.1	7.1.1	7.2.1	7.3.1	7.4.5	7.5.3	7.6.1	5	19
PI_308614	-1.63326	1.1.7	1.2.1	1.3.1	1.4.1	2.1.1	2.2.3	2.3.1	2.4.1	2.5.1	2.6.7	2.7.1	2.8.3	2.9.6	3.1.1	3.2.1	3.3.1	3.4.1	4.1.4	4.2.1	4.3.1	4.4.3	5.1.1	5.2.6	5.3.1	6.1.3	6.2.1	6.3.6	7.1.3	7.2.1	7.3.1	7.4.3	7.5.1	7.6.1	10	15
PI_339283	-1.60817	1.1.1	1.2.1	1.3.4	1.4.1	2.1.1	2.2.1	2.3.1	2.4.1	2.5.1	2.6.7	2.7.1	2.8.1	2.9.1	3.1.1	3.2.1	3.3.1	3.4.1	4.1.6	4.2.3	4.3.1	4.4.3	5.1.1	5.2.6	5.3.1	6.1.6	6.2.3	6.3.1	7.1.3	7.2.1	7.3.1	7.4.3	7.5.1	7.6.1	9	16
ILL_7774	-1.55454	1.1.8	1.2.4	1.3.1	1.4.5	2.1.1	2.2.1	2.3.3	2.4.1	2.5.1	2.6.1	2.7.7	2.8.3	2.9.1	3.1.5	3.2.1	3.3.3	3.4.1	4.1.1	4.2.1	4.3.1	4.4.3	5.1.1	5.2.6	5.3.1	6.1.1	6.2.3	6.3.3	7.1.1	7.2.1	7.3.7	7.4.1	7.5.1	7.6.6	8	13
PI_320946	-1.55067	1.1.5	1.2.2	1.3.1	1.4.4	2.1.1	2.2.7	2.3.1	2.4.1	2.5.3	2.6.12	2.7.3	2.8.2	2.9.4	3.1.1	3.2.6	3.3.1	3.4.1	4.1.1	4.2.3	4.3.4	4.4.7	5.1.3	5.2.1	5.3.3	6.1.1	6.2.10	6.3.6	7.1.1	7.2.3	7.3.1	7.4.5	7.5.1	7.6.1	9	11
PI_289079	-1.54679	1.1.1	1.2.5	1.3.1	1.4.1	2.1.12	2.2.3	2.3.8	2.4.1	2.5.1	2.6.7	2.7.1	2.8.1	2.9.1	3.1.1	3.2.1	3.3.3	3.4.1	4.1.1	4.2.1	4.3.1	4.4.7	5.1.1	5.2.6	5.3.1	6.1.7	6.2.1	6.3.6	7.1.1	7.2.1	7.3.1	7.4.3	7.5.3	7.6.3	13	11
PI_178940	-1.52251	1.1.9	1.2.5	1.3.1	1.4.1	2.1.1	2.2.3	2.3.7	2.4.1	2.5.1	2.6.3	2.7.13	2.8.3	2.9.1	3.1.1	3.2.1	3.3.3	3.4.3	4.1.1	4.2.1	4.3.1	4.4.7	5.1.1	5.2.6	5.3.1	6.1.6	6.2.1	6.3.6	7.1.1	7.2.1	7.3.1	7.4.3	7.5.3	7.6.3	12	12
ILL_624	-1.52111	1.1.1	1.2.5	1.3.1	1.4.1	2.1.12	2.2.3	2.3.7	2.4.1	2.5.1	2.6.7	2.7.1	2.8.1	2.9.6	3.1.1	3.2.1	3.3.3	3.4.1	4.1.1	4.2.1	4.3.1	4.4.1	5.1.1	5.2.6	5.3.1	6.1.7	6.2.1	6.3.6	7.1.1	7.2.3	7.3.1	7.4.3	7.5.3	7.6.1	10	13
ILL_224	-1.50801	1.1.1	1.2.1	1.3.1	1.4.1	2.1.1	2.2.3	2.3.1	2.4.1	2.5.1	2.6.1	2.7.11	2.8.1	2.9.1	3.1.3	3.2.1	3.3.1	3.4.1	4.1.1	4.2.3	4.3.3	4.4.3	5.1.1	5.2.1	5.3.1	6.1.1	6.2.5	6.3.1	7.1.1	7.2.1	7.3.1	7.4.5	7.5.1	7.6.1	6	19
PI_182217	-1.50728	1.1.7	1.2.1	1.3.4	1.4.1	2.1.1	2.2.1	2.3.3	2.4.1	2.5.1	2.6.1	2.7.2	2.8.1	2.9.1	3.1.3	3.2.1	3.3.1	3.4.1	4.1.6	4.2.1	4.3.1	4.4.7	5.1.1	5.2.4	5.3.1	6.1.6	6.2.5	6.3.1	7.1.1	7.2.1	7.3.1	7.4.3	7.5.1	7.6.6	9	15
ILL_4804	-1.45696	1.1.7	1.2.1	1.3.1	1.4.1	2.1.12	2.2.3	2.3.1	2.4.1	2.5.1	2.6.7	2.7.1	2.8.1	2.9.6	3.1.3	3.2.1	3.3.1	3.4.1	4.1.1	4.2.1	4.3.1	4.4.1	5.1.1	5.2.6	5.3.1	6.1.3	6.2.10	6.3.6	7.1.1	7.2.1	7.3.3	7.4.5	7.5.3	7.6.1	7	17
PI_432271	-1.42984	1.1.9	1.2.5	1.3.1	1.4.1	2.1.1	2.2.3	2.3.7	2.4.1	2.5.1	2.6.3	2.7.13	2.8.3	2.9.1	3.1.1	3.2.1	3.3.1	3.4.3	4.1.1	4.2.1	4.3.1	4.4.7	5.1.1	5.2.6	5.3.1	6.1.8	6.2.1	6.3.6	7.1.1	7.2.1	7.3.1	7.4.3	7.5.1	7.6.3	13	10
PI_458503	-1.41795	1.1.9	1.2.1	1.3.4	1.4.5	2.1.1	2.2.3	2.3.1	2.4.1	2.5.1	2.6.7	2.7.1	2.8.1	2.9.6	3.1.1	3.2.5	3.3.3	3.4.1	4.1.1	4.2.1	4.3.1	4.4.1	5.1.1	5.2.1	5.3.1	6.1.1	6.2.3	6.3.6	7.1.1	7.2.1	7.3.7	7.4.5	7.5.1	7.6.1	11	14
W6_27766	-1.40795	1.1.7	1.2.5	1.3.1	1.4.1	2.1.1	2.2.3	2.3.1	2.4.1	2.5.1	2.6.7	2.7.1	2.8.3	2.9.1	3.1.1	3.2.1	3.3.1	3.4.1	4.1.4	4.2.1	4.3.1	4.4.3	5.1.1	5.2.1	5.3.1	6.1.1	6.2.1	6.3.4	7.1.1	7.2.1	7.3.1	7.4.5	7.5.1	7.6.1	8	16
PI_299371	-1.38753	1.1.9	1.2.5	1.3.1	1.4.1	2.1.4	2.2.7	2.3.7	2.4.1	2.5.3	2.6.12	2.7.1	2.8.1	2.9.1	3.1.1	3.2.5	3.3.5	3.4.1	4.1.1	4.2.3	4.3.3	4.4.3	5.1.1	5.2.1	5.3.1	6.1.1	6.2.10	6.3.6	7.1.1	7.2.3	7.3.3	7.4.5	7.5.3	7.6.1	9	15
PI_420925	-1.36089	1.1.2	1.2.3	1.3.2	1.4.4	2.1.7	2.2.7	2.3.1	2.4.3	2.5.3	2.6.12	2.7.4	2.8.1	2.9.4	3.1.3	3.2.7	3.3.1	3.4.1	4.1.1	4.2.3	4.3.3	4.4.7	5.1.3	5.2.1	5.3.1	6.1.1	6.2.1	6.3.5	7.1.1	7.2.3	7.3.1	7.4.4	7.5.4	7.6.1	13	7
ILL_502	-1.36066	1.1.9	1.2.1	1.3.4	1.4.5	2.1.7	2.2.3	2.3.1	2.4.1	2.5.1	2.6.7	2.7.4	2.8.1	2.9.6	3.1.1	3.2.5	3.3.5	3.4.3	4.1.1	4.2.1	4.3.1	4.4.1	5.1.1	5.2.6	5.3.1	6.1.1	6.2.3	6.3.6	7.1.1	7.2.3	7.3.7	7.4.5	7.5.3	7.6.1	11	13
ILL_71	-1.32853	1.1.9	1.2.5	1.3.1	1.4.5	2.1.12	2.2.3	2.3.1	2.4.1	2.5.1	2.6.12	2.7.11	2.8.1	2.9.6	3.1.1	3.2.5	3.3.1	3.4.1	4.1.1	4.2.1	4.3.3	4.4.3	5.1.1	5.2.1	5.3.1	6.1.1	6.2.3	6.3.6	7.1.1	7.2.3	7.3.1	7.4.5	7.5.1	7.6.1	10	14
ILL_5626	-1.31964	1.1.1	1.2.7	1.3.1	1.4.1	2.1.7	2.2.7	2.3.7	2.4.3	2.5.3	2.6.12	2.7.1	2.8.1	2.9.4	3.1.3	3.2.7	3.3.1	3.4.2	4.1.1	4.2.3	4.3.3	4.4.3	5.1.3	5.2.1	5.3.3	6.1.1	6.2.1	6.3.6	7.1.1	7.2.1	7.3.1	7.4.4	7.5.4	7.6.3	13	9
PI_431824	-1.24244	1.1.7	1.2.1	1.3.1	1.4.1	2.1.1	2.2.1	2.3.1	2.4.1	2.5.1	2.6.2	2.7.7	2.8.3	2.9.1	3.1.1	3.2.1	3.3.1	3.4.1	4.1.6	4.2.1	4.3.1	4.4.1	5.1.1	5.2.6	5.3.1	6.1.6	6.2.5	6.3.1	7.1.1	7.2.1	7.3.1	7.4.5	7.5.1	7.6.6	6	19
PI_298922	-1.23498	1.1.9	1.2.1	1.3.1	1.4.5	2.1.12	2.2.3	2.3.8	2.4.1	2.5.1	2.6.7	2.7.11	2.8.1	2.9.6	3.1.3	3.2.1	3.3.3	3.4.3	4.1.1	4.2.1	4.3.1	4.4.1	5.1.1	5.2.1	5.3.1	6.1.3	6.2.3	6.3.6	7.1.1	7.2.1	7.3.7	7.4.5	7.5.3	7.6.1	12	13
PI_472559	-1.16897	1.1.9	1.2.4	1.3.1	1.4.3	2.1.1	2.2.1	2.3.3	2.4.1	2.5.1	2.6.1	2.7.6	2.8.3	2.9.1	3.1.5	3.2.1	3.3.4	3.4.3	4.1.1	4.2.1	4.3.1	4.4.3	5.1.1	5.2.6	5.3.1	6.1.3	6.2.2	6.3.2	7.1.1	7.2.1	7.3.1	7.4.1	7.5.1	7.6.6	9	13
ILL_5968	-1.14555	1.1.1	1.2.7	1.3.1	1.4.5	2.1.7	2.2.7	2.3.1	2.4.3	2.5.3	2.6.12	2.7.11	2.8.1	2.9.1	3.1.1	3.2.5	3.3.1	3.4.1	4.1.1	4.2.3	4.3.4	4.4.3	5.1.3	5.2.6	5.3.3	6.1.1	6.2.1	6.3.7	7.1.1	7.2.1	7.3.1	7.4.4	7.5.4	7.6.3	13	9
W6_27763	-1.14068	1.1.1	1.2.7	1.3.2	1.4.1	2.1.7	2.2.7	2.3.1	2.4.3	2.5.3	2.6.12	2.7.2	2.8.1	2.9.4	3.1.3	3.2.7	3.3.1	3.4.3	4.1.1	4.2.3	4.3.4	4.4.7	5.1.3	5.2.1	5.3.1	6.1.1	6.2.1	6.3.7	7.1.1	7.2.1	7.3.3	7.4.4	7.5.4	7.6.3	16	7
PI_472274	-1.13332	1.1.7	1.2.5	1.3.1	1.4.5	2.1.1	2.2.1	2.3.3	2.4.1	2.5.1	2.6.1	2.7.7	2.8.3	2.9.1	3.1.5	3.2.1	3.3.3	3.4.1	4.1.1	4.2.1	4.3.1	4.4.3	5.1.1	5.2.6	5.3.1	6.1.3	6.2.3	6.3.3	7.1.1	7.2.1	7.3.1	7.4.1	7.5.1	7.6.6	9	14
W6_27754	-1.12419	1.1.1	1.2.5	1.3.1	1.4.1	2.1.12	2.2.3	2.3.1	2.4.1	2.5.1	2.6.12	2.7.1	2.8.3	2.9.6	3.1.1	3.2.1	3.3.5	3.4.3	4.1.1	4.2.1	4.3.1	4.4.1	5.1.1	5.2.1	5.3.1	6.1.6	6.2.1	6.3.1	7.1.1	7.2.1	7.3.1	7.4.3	7.5.3	7.6.3	9	16
PI_299164	-1.12326	1.1.9	1.2.5	1.3.1	1.4.1	2.1.12	2.2.7	2.3.1	2.4.1	2.5.3	2.6.3	2.7.11	2.8.1	2.9.1	3.1.1	3.2.3	3.3.5	3.4.1	4.1.1	4.2.3	4.3.3	4.4.3	5.1.1	5.2.1	5.3.1	6.1.1	6.2.10	6.3.6	7.1.1	7.2.3	7.3.1	7.4.5	7.5.1	7.6.1	10	14
PI_472588	-1.11282	1.1.1	1.2.1	1.3.1	1.4.1	2.1.12	2.2.3	2.3.1	2.4.1	2.5.1	2.6.1	2.7.4	2.8.3	2.9.1	3.1.1	3.2.1	3.3.1	3.4.1	4.1.6	4.2.1	4.3.1	4.4.3	5.1.1	5.2.1	5.3.3	6.1.3	6.2.1	6.3.6	7.1.1	7.2.1	7.3.1	7.4.1	7.5.1	7.6.6	7	18
PI_163589	-1.09493	1.1.9	1.2.1	1.3.1	1.4.1	2.1.4	2.2.3	2.3.1	2.4.1	2.5.1	2.6.12	2.7.1	2.8.1	2.9.1	3.1.1	3.2.5	3.3.5	3.4.1	4.1.1	4.2.3	4.3.3	4.4.3	5.1.1	5.2.1	5.3.1	6.1.1	6.2.10	6.3.6	7.1.1	7.2.3	7.3.3	7.4.5	7.5.1	7.6.1	7	18
PI_431684	-1.088	1.1.7	1.2.1	1.3.1	1.4.1	2.1.1	2.2.1	2.3.1	2.4.1	2.5.1	2.6.2	2.7.1	2.8.1	2.9.1	3.1.1	3.2.1	3.3.9	3.4.1	4.1.6	4.2.1	4.3.1	4.4.1	5.1.1	5.2.9	5.3.3	6.1.6	6.2.3	6.3.1	7.1.1	7.2.1	7.3.7	7.4.1	7.5.3	7.6.6	7	19
PI_374116	-1.08772	1.1.1	1.2.5	1.3.1	1.4.1	2.1.12	2.2.3	2.3.1	2.4.1	2.5.1	2.6.7	2.7.1	2.8.1	2.9.6	3.1.1	3.2.1	3.3.3	3.4.1	4.1.1	4.2.1	4.3.1	4.4.1	5.1.1	5.2.6	5.3.1	6.1.7	6.2.1	6.3.6	7.1.1	7.2.3	7.3.1	7.4.3	7.5.3	7.6.1	10	14
PI_289070	-1.08361	1.1.1	1.2.5	1.3.1	1.4.1	2.1.12	2.2.3	2.3.1	2.4.1	2.5.1	2.6.12	2.7.11	2.8.3	2.9.1	3.1.1	3.2.1	3.3.1	3.4.1	4.1.1	4.2.3	4.3.3	4.4.7	5.1.1	5.2.1	5.3.1	6.1.5	6.2.7	6.3.4	7.1.1	7.2.1	7.3.1	7.4.5	7.5.3	7.6.1	6	17
W6_27762	-1.06945	1.1.1	1.2.5	1.3.1	1.4.1	2.1.1	2.2.7	2.3.1	2.4.1	2.5.3	2.6.7	2.7.11	2.8.1	2.9.1	3.1.1	3.2.5	3.3.1	3.4.1	4.1.1	4.2.1	4.3.1	4.4.1	5.1.1	5.2.1	5.3.1	6.1.1	6.2.1	6.3.6	7.1.1	7.2.1	7.3.1	7.4.5	7.5.1	7.6.1	12	13
PI_368647	-1.062	1.1.1	1.2.5	1.3.1	1.4.1	2.1.1	2.2.3	2.3.1	2.4.1	2.5.1	2.6.3	2.7.1	2.8.3	2.9.1	3.1.1	3.2.1	3.3.1	3.4.3	4.1.1	4.2.1	4.3.1	4.4.7	5.1.1	5.2.6	5.3.1	6.1.7	6.2.1	6.3.1	7.1.1	7.2.1	7.3.1	7.4.3	7.5.3	7.6.3	11	14
ILL_1851	-1.05043	1.1.1	1.2.5	1.3.1	1.4.1	2.1.12	2.2.3	2.3.1	2.4.1	2.5.1	2.6.12	2.7.11	2.8.1	2.9.1	3.1.1	3.2.1	3.3.5	3.4.3	4.1.1	4.2.1	4.3.3	4.4.1	5.1.1	5.2.6	5.3.1	6.1.6	6.2.1	6.3.1	7.1.1	7.2.1	7.3.1	7.4.5	7.5.1	7.6.1	9	15
PI_472224	-1.04289	1.1.7	1.2.5	1.3.1	1.4.5	2.1.1	2.2.1	2.3.3	2.4.1	2.5.1	2.6.1	2.7.7	2.8.3	2.9.1	3.1.5	3.2.1	3.3.3	3.4.1	4.1.1	4.2.1	4.3.1	4.4.3	5.1.1	5.2.6	5.3.1	6.1.3	6.2.3	6.3.3	7.1.1	7.2.1	7.3.1	7.4.1	7.5.1	7.6.6	9	14
PI_420929	-1.0399	1.1.2	1.2.3	1.3.1	1.4.1	2.1.7	2.2.7	2.3.1	2.4.3	2.5.3	2.6.12	2.7.8	2.8.1	2.9.4	3.1.3	3.2.7	3.3.1	3.4.1	4.1.1	4.2.3	4.3.4	4.4.1	5.1.3	5.2.1	5.3.3	6.1.1	6.2.1	6.3.5	7.1.1	7.2.1	7.3.1	7.4.4	7.5.4	7.6.1	11	9
ILL_5418	-1.03833	1.1.1	1.2.5	1.3.1	1.4.1	2.1.12	2.2.3	2.3.1	2.4.1	2.5.1	2.6.12	2.7.11	2.8.1	2.9.1	3.1.1	3.2.1	3.3.3	3.4.1	4.1.1	4.2.1	4.3.1	4.4.1	5.1.1	5.2.1	5.3.1	6.1.3	6.2.3	6.3.6	7.1.1	7.2.3	7.3.1	7.4.3	7.5.1	7.6.1	10	15
ILL_6149	-1.03771	1.1.7	1.2.1	1.3.1	1.4.1	2.1.1	2.2.1	2.3.1	2.4.1	2.5.1	2.6.12	2.7.11	2.8.3	2.9.1	3.1.1	3.2.5	3.3.5	3.4.1	4.1.6	4.2.1	4.3.1	4.4.7	5.1.1	5.2.1	5.3.1	6.1.3	6.2.10	6.3.1	7.1.1	7.2.1	7.3.3	7.4.5	7.5.1	7.6.6	6	20
ILL_5261	-1.03472	1.1.3	1.2.3	1.3.1	1.4.1	2.1.7	2.2.7	2.3.1	2.4.3	2.5.3	2.6.12	2.7.1	2.8.1	2.9.4	3.1.3	3.2.7	3.3.1	3.4.1	4.1.1	4.2.3	4.3.4	4.4.7	5.1.3	5.2.1	5.3.1	6.1.1	6.2.1	6.3.7	7.1.1	7.2.1	7.3.3	7.4.4	7.5.4	7.6.3	13	8
ILL_918	-1.02906	1.1.1	1.2.1	1.3.1	1.4.1	2.1.1	2.2.1	2.3.1	2.4.1	2.5.1	2.6.1	2.7.1	2.8.3	2.9.1	3.1.1	3.2.1	3.3.1	3.4.1	4.1.6	4.2.1	4.3.1	4.4.1	5.1.1	5.2.1	5.3.1	6.1.3	6.2.5	6.3.1	7.1.1	7.2.1	7.3.1	7.4.5	7.5.1	7.6.6	6	20
PI_169534	-0.922882	1.1.1	1.2.5	1.3.1	1.4.1	2.1.1	2.2.3	2.3.1	2.4.1	2.5.1	2.6.3	2.7.1	2.8.3	2.9.6	3.1.1	3.2.1	3.3.3	3.4.3	4.1.1	4.2.1	4.3.1	4.4.7	5.1.1	5.2.6	5.3.1	6.1.6	6.2.1	6.3.6	7.1.1	7.2.1	7.3.1	7.4.3	7.5.3	7.6.3	11	14
PI_320944	-0.914704	1.1.5	1.2.5	1.3.1	1.4.1	2.1.12	2.2.3	2.3.1	2.4.1	2.5.1	2.6.11	2.7.9	2.8.3	2.9.5	3.1.1	3.2.1	3.3.2	3.4.1	4.1.1	4.2.2	4.3.2	4.4.3	5.1.1	5.2.5	5.3.1	6.1.6	6.2.1	6.3.1	7.1.1	7.2.1	7.3.1	7.4.5	7.5.1	7.6.2	5	14
PI_472629	-0.910078	1.1.1	1.2.4	1.3.1	1.4.1	2.1.1	2.2.1	2.3.1	2.4.1	2.5.1	2.6.1	2.7.4	2.8.3	2.9.1	3.1.1	3.2.1	3.3.1	3.4.3	4.1.6	4.2.1	4.3.1	4.4.1	5.1.1	5.2.6	5.3.1	6.1.6	6.2.5	6.3.1	7.1.1	7.2.1	7.3.7	7.4.5	7.5.1	7.6.6	7	18
PI_273664	-0.878326	1.1.1	1.2.7	1.3.2	1.4.2	2.1.6	2.2.4	2.3.7	2.4.2	2.5.3	2.6.1	2.7.6	2.8.2	2.9.2	3.1.5	3.2.6	3.3.1	3.4.1	4.1.1	4.2.2	4.3.3	4.4.5	5.1.2	5.2.5	5.3.1	6.1.1	6.2.3	6.3.7	7.1.2	7.2.1	7.3.6	7.4.1	7.5.1	7.6.4	8	3
PI_320937	-0.865333	1.1.1	1.2.5	1.3.1	1.4.1	2.1.1	2.2.3	2.3.1	2.4.1	2.5.1	2.6.3	2.7.1	2.8.3	2.9.1	3.1.1	3.2.1	3.3.1	3.4.3	4.1.1	4.2.1	4.3.1	4.4.1	5.1.1	5.2.6	5.3.1	6.1.7	6.2.1	6.3.1	7.1.1	7.2.1	7.3.1	7.4.3	7.5.4	7.6.3	10	14
ILL_2150	-0.845707	1.1.1	1.2.5	1.3.1	1.4.1	2.1.1	2.2.3	2.3.8	2.4.1	2.5.1	2.6.3	2.7.1	2.8.3	2.9.1	3.1.1	3.2.1	3.3.1	3.4.3	4.1.1	4.2.1	4.3.1	4.4.7	5.1.1	5.2.6	5.3.1	6.1.6	6.2.1	6.3.1	7.1.1	7.2.1	7.3.1	7.4.3	7.5.3	7.6.3	11	14
PI_299354	-0.845375	1.1.9	1.2.5	1.3.1	1.4.1	2.1.4	2.2.7	2.3.1	2.4.1	2.5.3	2.6.12	2.7.11	2.8.1	2.9.1	3.1.1	3.2.5	3.3.5	3.4.1	4.1.1	4.2.3	4.3.3	4.4.3	5.1.1	5.2.1	5.3.1	6.1.1	6.2.10	6.3.6	7.1.1	7.2.3	7.3.1	7.4.5	7.5.1	7.6.1	11	14
PI_472615	-0.834644	1.1.1	1.2.1	1.3.2	1.4.1	2.1.4	2.2.3	2.3.1	2.4.1	2.5.1	2.6.4	2.7.1	2.8.1	2.9.4	3.1.1	3.2.5	3.3.1	3.4.1	4.1.1	4.2.3	4.3.3	4.4.3	5.1.1	5.2.6	5.3.3	6.1.1	6.2.10	6.3.4	7.1.1	7.2.3	7.3.1	7.4.5	7.5.1	7.6.1	7	16
PI_339285	-0.833774	1.1.7	1.2.3	1.3.1	1.4.1	2.1.1	2.2.3	2.3.1	2.4.1	2.5.1	2.6.7	2.7.1	2.8.1	2.9.6	3.1.1	3.2.1	3.3.1	3.4.1	4.1.6	4.2.3	4.3.1	4.4.3	5.1.1	5.2.6	5.3.1	6.1.6	6.2.3	6.3.1	7.1.3	7.2.1	7.3.1	7.4.3	7.5.1	7.6.1	9	15
PI_370481	-0.832045	1.1.9	1.2.1	1.3.1	1.4.1	2.1.12	2.2.3	2.3.1	2.4.1	2.5.1	2.6.12	2.7.11	2.8.1	2.9.1	3.1.1	3.2.5	3.3.3	3.4.1	4.1.1	4.2.3	4.3.3	4.4.3	5.1.1	5.2.6	5.3.1	6.1.1	6.2.10	6.3.6	7.1.1	7.2.3	7.3.3	7.4.1	7.5.3	7.6.1	6	17
ILL_4471	-0.830661	1.1.1	1.2.5	1.3.1	1.4.1	2.1.1	2.2.1	2.3.1	2.4.1	2.5.1	2.6.12	2.7.1	2.8.3	2.9.1	3.1.1	3.2.1	3.3.5	3.4.1	4.1.1	4.2.1	4.3.1	4.4.1	5.1.1	5.2.6	5.3.1	6.1.6	6.2.1	6.3.1	7.1.1	7.2.1	7.3.1	7.4.5	7.5.1	7.6.3	8	17
PI_379368	-0.819218	1.1.1	1.2.5	1.3.1	1.4.1	2.1.1	2.2.3	2.3.7	2.4.1	2.5.1	2.6.7	2.7.13	2.8.3	2.9.1	3.1.1	3.2.1	3.3.1	3.4.1	4.1.1	4.2.1	4.3.1	4.4.7	5.1.1	5.2.6	5.3.1	6.1.3	6.2.1	6.3.6	7.1.1	7.2.1	7.3.1	7.4.3	7.5.1	7.6.3	11	13
ILL_4900	-0.819141	1.1.1	1.2.5	1.3.2	1.4.1	2.1.1	2.2.3	2.3.1	2.4.1	2.5.1	2.6.12	2.7.1	2.8.3	2.9.1	3.1.1	3.2.1	3.3.1	3.4.1	4.1.1	4.2.1	4.3.1	4.4.7	5.1.1	5.2.6	5.3.1	6.1.6	6.2.10	6.3.1	7.1.1	7.2.1	7.3.1	7.4.3	7.5.3	7.6.3	10	15
PI_432145	-0.807573	1.1.1	1.2.1	1.3.1	1.4.5	2.1.1	2.2.1	2.3.1	2.4.1	2.5.1	2.6.2	2.7.1	2.8.1	2.9.1	3.1.5	3.2.1	3.3.9	3.4.1	4.1.6	4.2.1	4.3.1	4.4.3	5.1.1	5.2.9	5.3.3	6.1.3	6.2.3	6.3.1	7.1.1	7.2.1	7.3.1	7.4.1	7.5.3	7.6.6	8	18
W6_27756	-0.791861	1.1.1	1.2.5	1.3.2	1.4.1	2.1.12	2.2.7	2.3.1	2.4.1	2.5.3	2.6.3	2.7.1	2.8.3	2.9.1	3.1.1	3.2.1	3.3.5	3.4.1	4.1.1	4.2.1	4.3.1	4.4.3	5.1.1	5.2.1	5.3.1	6.1.6	6.2.1	6.3.1	7.1.1	7.2.1	7.3.1	7.4.5	7.5.1	7.6.3	11	14
ILL_2231	-0.783042	1.1.7	1.2.5	1.3.1	1.4.1	2.1.1	2.2.3	2.3.2	2.4.1	2.5.1	2.6.1	2.7.1	2.8.3	2.9.1	3.1.5	3.2.1	3.3.3	3.4.3	4.1.1	4.2.1	4.3.1	4.4.3	5.1.1	5.2.6	5.3.1	6.1.6	6.2.1	6.3.1	7.1.1	7.2.1	7.3.1	7.4.1	7.5.1	7.6.3	10	14
PI_468902	-0.773718	1.1.9	1.2.5	1.3.1	1.4.1	2.1.12	2.2.3	2.3.7	2.4.1	2.5.1	2.6.12	2.7.11	2.8.1	2.9.1	3.1.1	3.2.1	3.3.5	3.4.3	4.1.1	4.2.1	4.3.1	4.4.7	5.1.1	5.2.1	5.3.1	6.1.7	6.2.1	6.3.6	7.1.1	7.2.1	7.3.1	7.4.5	7.5.1	7.6.3	14	10
PI_374120	-0.772508	1.1.9	1.2.5	1.3.1	1.4.1	2.1.1	2.2.3	2.3.1	2.4.1	2.5.1	2.6.12	2.7.11	2.8.1	2.9.1	3.1.1	3.2.5	3.3.5	3.4.1	4.1.1	4.2.1	4.3.3	4.4.4	5.1.1	5.2.1	5.3.1	6.1.5	6.2.13	6.3.6	7.1.1	7.2.3	7.3.1	7.4.5	7.5.1	7.6.4	8	15
PI_518733	-0.753027	1.1.1	1.2.1	1.3.1	1.4.1	2.1.12	2.2.3	2.3.8	2.4.1	2.5.1	2.6.7	2.7.1	2.8.1	2.9.1	3.1.1	3.2.1	3.3.1	3.4.1	4.1.1	4.2.1	4.3.1	4.4.7	5.1.1	5.2.1	5.3.1	6.1.7	6.2.1	6.3.1	7.1.1	7.2.1	7.3.1	7.4.3	7.5.3	7.6.1	11	14
PI_486127	-0.751351	1.1.3	1.2.5	1.3.1	1.4.1	2.1.12	2.2.3	2.3.1	2.4.1	2.5.1	2.6.3	2.7.1	2.8.1	2.9.1	3.1.1	3.2.1	3.3.1	3.4.1	4.1.1	4.2.1	4.3.1	4.4.3	5.1.1	5.2.1	5.3.1	6.1.8	6.2.1	6.3.1	7.1.1	7.2.1	7.3.1	7.4.5	7.5.1	7.6.1	9	14
PI_432201	-0.747557	1.1.1	1.2.5	1.3.1	1.4.1	2.1.1	2.2.3	2.3.1	2.4.1	2.5.1	2.6.3	2.7.13	2.8.3	2.9.6	3.1.1	3.2.1	3.3.3	3.4.1	4.1.1	4.2.1	4.3.1	4.4.7	5.1.1	5.2.6	5.3.1	6.1.8	6.2.1	6.3.6	7.1.1	7.2.1	7.3.1	7.4.3	7.5.1	7.6.3	11	13
PI_297284	-0.731627	1.1.9	1.2.5	1.3.1	1.4.1	2.1.1	2.2.3	2.3.1	2.4.1	2.5.1	2.6.12	2.7.11	2.8.1	2.9.1	3.1.1	3.2.3	3.3.5	3.4.1	4.1.1	4.2.1	4.3.1	4.4.7	5.1.1	5.2.1	5.3.1	6.1.1	6.2.10	6.3.6	7.1.1	7.2.3	7.3.1	7.4.3	7.5.3	7.6.1	11	14
W6_27782	-0.722346	1.1.1	1.2.5	1.3.1	1.4.1	2.1.1	2.2.7	2.3.1	2.4.1	2.5.3	2.6.7	2.7.11	2.8.1	2.9.1	3.1.1	3.2.5	3.3.1	3.4.1	4.1.1	4.2.1	4.3.1	4.4.1	5.1.1	5.2.1	5.3.1	6.1.1	6.2.1	6.3.6	7.1.1	7.2.1	7.3.1	7.4.5	7.5.1	7.6.1	12	13
ILL_2297	-0.70501	1.1.9	1.2.4	1.3.1	1.4.5	2.1.1	2.2.3	2.3.8	2.4.1	2.5.1	2.6.7	2.7.1	2.8.1	2.9.6	3.1.1	3.2.5	3.3.1	3.4.1	4.1.1	4.2.1	4.3.1	4.4.3	5.1.1	5.2.1	5.3.1	6.1.4	6.2.1	6.3.6	7.1.1	7.2.3	7.3.7	7.4.3	7.5.3	7.6.1	11	14
ILL_5645	-0.69658	1.1.1	1.2.5	1.3.1	1.4.1	2.1.12	2.2.3	2.3.1	2.4.1	2.5.1	2.6.7	2.7.11	2.8.1	2.9.1	3.1.1	3.2.5	3.3.1	3.4.3	4.1.1	4.2.3	4.3.3	4.4.3	5.1.1	5.2.1	5.3.1	6.1.1	6.2.10	6.3.6	7.1.1	7.2.3	7.3.1	7.4.3	7.5.3	7.6.1	8	16
ILL_1671	-0.691969	1.1.1	1.2.5	1.3.1	1.4.1	2.1.1	2.2.3	2.3.8	2.4.1	2.5.1	2.6.3	2.7.1	2.8.3	2.9.1	3.1.1	3.2.1	3.3.1	3.4.3	4.1.1	4.2.1	4.3.1	4.4.7	5.1.1	5.2.6	5.3.1	6.1.6	6.2.1	6.3.1	7.1.1	7.2.1	7.3.1	7.4.3	7.5.3	7.6.3	11	14
ILL_191	-0.689221	1.1.9	1.2.1	1.3.4	1.4.5	2.1.1	2.2.3	2.3.1	2.4.1	2.5.1	2.6.7	2.7.1	2.8.1	2.9.6	3.1.1	3.2.5	3.3.5	3.4.1	4.1.1	4.2.1	4.3.1	4.4.1	5.1.1	5.2.6	5.3.1	6.1.3	6.2.3	6.3.6	7.1.1	7.2.3	7.3.7	7.4.5	7.5.3	7.6.1	9	16
ILL_1097	-0.658967	1.1.1	1.2.1	1.3.1	1.4.5	2.1.1	2.2.1	2.3.1	2.4.1	2.5.1	2.6.1	2.7.4	2.8.1	2.9.1	3.1.5	3.2.1	3.3.9	3.4.1	4.1.6	4.2.1	4.3.1	4.4.3	5.1.1	5.2.9	5.3.3	6.1.3	6.2.3	6.3.1	7.1.1	7.2.1	7.3.1	7.4.1	7.5.3	7.6.6	8	18
PI_358602	-0.627924	1.1.1	1.2.5	1.3.1	1.4.1	2.1.1	2.2.3	2.3.1	2.4.1	2.5.1	2.6.3	2.7.13	2.8.3	2.9.1	3.1.1	3.2.1	3.3.1	3.4.3	4.1.1	4.2.1	4.3.1	4.4.7	5.1.1	5.2.6	5.3.1	6.1.6	6.2.1	6.3.1	7.1.1	7.2.1	7.3.1	7.4.3	7.5.3	7.6.3	10	15
PI_431675	-0.577079	1.1.1	1.2.1	1.3.1	1.4.1	2.1.1	2.2.1	2.3.1	2.4.1	2.5.1	2.6.1	2.7.4	2.8.1	2.9.1	3.1.5	3.2.1	3.3.9	3.4.1	4.1.6	4.2.1	4.3.1	4.4.2	5.1.1	5.2.9	5.3.3	6.1.3	6.2.3	6.3.1	7.1.1	7.2.1	7.3.1	7.4.1	7.5.3	7.6.6	7	18
ILL_840	-0.57707	1.1.1	1.2.1	1.3.2	1.4.1	2.1.4	2.2.7	2.3.1	2.4.1	2.5.1	2.6.12	2.7.4	2.8.1	2.9.4	3.1.1	3.2.7	3.3.1	3.4.1	4.1.1	4.2.3	4.3.3	4.4.3	5.1.3	5.2.1	5.3.3	6.1.1	6.2.10	6.3.6	7.1.1	7.2.3	7.3.3	7.4.5	7.5.1	7.6.3	9	16
PI_320952	-0.556246	1.1.1	1.2.5	1.3.1	1.4.1	2.1.12	2.2.3	2.3.1	2.4.1	2.5.1	2.6.3	2.7.1	2.8.1	2.9.6	3.1.1	3.2.1	3.3.1	3.4.3	4.1.1	4.2.1	4.3.1	4.4.1	5.1.1	5.2.6	5.3.1	6.1.6	6.2.1	6.3.1	7.1.1	7.2.1	7.3.1	7.4.3	7.5.3	7.6.3	10	14
ILL_304	-0.547527	1.1.1	1.2.1	1.3.4	1.4.1	2.1.1	2.2.3	2.3.1	2.4.1	2.5.1	2.6.7	2.7.1	2.8.1	2.9.6	3.1.1	3.2.1	3.3.1	3.4.1	4.1.1	4.2.1	4.3.1	4.4.1	5.1.1	5.2.1	5.3.1	6.1.3	6.2.3	6.3.6	7.1.1	7.2.1	7.3.7	7.4.3	7.5.3	7.6.1	9	17
PI_472569	-0.52248	1.1.7	1.2.1	1.3.1	1.4.5	2.1.1	2.2.1	2.3.3	2.4.1	2.5.1	2.6.1	2.7.7	2.8.3	2.9.1	3.1.5	3.2.1	3.3.3	3.4.3	4.1.1	4.2.1	4.3.1	4.4.3	5.1.1	5.2.6	5.3.1	6.1.3	6.2.3	6.3.3	7.1.1	7.2.1	7.3.1	7.4.1	7.5.1	7.6.6	9	14
ILL_550	-0.510926	1.1.1	1.2.4	1.3.2	1.4.1	2.1.1	2.2.1	2.3.1	2.4.1	2.5.1	2.6.1	2.7.1	2.8.3	2.9.1	3.1.1	3.2.1	3.3.1	3.4.1	4.1.4	4.2.1	4.3.1	4.4.3	5.1.1	5.2.1	5.3.1	6.1.6	6.2.6	6.3.6	7.1.1	7.2.1	7.3.1	7.4.5	7.5.1	7.6.1	9	17
ILL_7727	-0.505988	1.1.7	1.2.3	1.3.1	1.4.5	2.1.7	2.2.7	2.3.1	2.4.3	2.5.3	2.6.12	2.7.1	2.8.1	2.9.4	3.1.3	3.2.5	3.3.1	3.4.3	4.1.1	4.2.3	4.3.4	4.4.7	5.1.3	5.2.6	5.3.3	6.1.1	6.2.1	6.3.6	7.1.1	7.2.1	7.3.3	7.4.4	7.5.4	7.6.1	14	7
PI_312175	-0.494186	1.1.9	1.2.1	1.3.4	1.4.5	2.1.1	2.2.3	2.3.1	2.4.1	2.5.1	2.6.12	2.7.11	2.8.1	2.9.6	3.1.1	3.2.1	3.3.5	3.4.1	4.1.1	4.2.1	4.3.1	4.4.1	5.1.1	5.2.6	5.3.1	6.1.3	6.2.3	6.3.6	7.1.1	7.2.3	7.3.7	7.4.5	7.5.3	7.6.1	9	16
PI_298645	-0.482674	1.1.9	1.2.1	1.3.1	1.4.1	2.1.1	2.2.3	2.3.1	2.4.1	2.5.3	2.6.12	2.7.1	2.8.1	2.9.6	3.1.1	3.2.1	3.3.3	3.4.3	4.1.1	4.2.1	4.3.3	4.4.3	5.1.1	5.2.1	5.3.1	6.1.3	6.2.3	6.3.6	7.1.1	7.2.3	7.3.7	7.4.5	7.5.3	7.6.1	9	17
PI_472562	-0.470553	1.1.7	1.2.1	1.3.1	1.4.5	2.1.1	2.2.1	2.3.3	2.4.1	2.5.1	2.6.1	2.7.7	2.8.3	2.9.1	3.1.5	3.2.1	3.3.3	3.4.3	4.1.1	4.2.1	4.3.1	4.4.3	5.1.1	5.2.6	5.3.1	6.1.3	6.2.3	6.3.3	7.1.1	7.2.1	7.3.1	7.4.1	7.5.1	7.6.6	9	14
PI_299120	-0.439479	1.1.9	1.2.1	1.3.4	1.4.5	2.1.1	2.2.3	2.3.1	2.4.1	2.5.1	2.6.7	2.7.1	2.8.1	2.9.6	3.1.1	3.2.5	3.3.5	3.4.3	4.1.1	4.2.1	4.3.1	4.4.1	5.1.1	5.2.6	5.3.1	6.1.1	6.2.3	6.3.6	7.1.1	7.2.3	7.3.7	7.4.5	7.5.3	7.6.1	10	14
PI_320945	-0.438642	1.1.9	1.2.1	1.3.1	1.4.1	2.1.12	2.2.3	2.3.1	2.4.1	2.5.1	2.6.7	2.7.1	2.8.1	2.9.1	3.1.1	3.2.1	3.3.1	3.4.1	4.1.1	4.2.1	4.3.1	4.4.1	5.1.1	5.2.6	5.3.1	6.1.3	6.2.3	6.3.6	7.1.1	7.2.1	7.3.1	7.4.1	7.5.3	7.6.1	10	14
PI_472632	-0.426856	1.1.8	1.2.6	1.3.1	1.4.1	2.1.6	2.2.1	2.3.1	2.4.1	2.5.1	2.6.12	2.7.4	2.8.1	2.9.1	3.1.1	3.2.1	3.3.5	3.4.1	4.1.1	4.2.3	4.3.2	4.4.1	5.1.3	5.2.1	5.3.1	6.1.5	6.2.12	6.3.4	7.1.1	7.2.3	7.3.1	7.4.5	7.5.1	7.6.1	6	14
PI_472549	-0.425286	1.1.7	1.2.1	1.3.1	1.4.5	2.1.1	2.2.1	2.3.3	2.4.1	2.5.1	2.6.1	2.7.7	2.8.3	2.9.1	3.1.5	3.2.1	3.3.3	3.4.3	4.1.1	4.2.1	4.3.1	4.4.3	5.1.1	5.2.6	5.3.1	6.1.3	6.2.3	6.3.3	7.1.1	7.2.1	7.3.1	7.4.1	7.5.1	7.6.6	9	14
PI_432236	-0.420126	1.1.1	1.2.1	1.3.1	1.4.1	2.1.1	2.2.1	2.3.1	2.4.1	2.5.1	2.6.2	2.7.1	2.8.1	2.9.1	3.1.5	3.2.1	3.3.9	3.4.1	4.1.6	4.2.1	4.3.1	4.4.1	5.1.1	5.2.9	5.3.3	6.1.3	6.2.1	6.3.1	7.1.1	7.2.1	7.3.1	7.4.1	7.5.3	7.6.6	7	19
PI_432147	-0.397729	1.1.1	1.2.1	1.3.1	1.4.5	2.1.1	2.2.1	2.3.1	2.4.1	2.5.1	2.6.1	2.7.1	2.8.1	2.9.1	3.1.5	3.2.1	3.3.9	3.4.1	4.1.6	4.2.1	4.3.1	4.4.3	5.1.1	5.2.9	5.3.3	6.1.3	6.2.1	6.3.1	7.1.1	7.2.1	7.3.1	7.4.1	7.5.3	7.6.6	8	18
ILL_4915	-0.39505	1.1.9	1.2.1	1.3.4	1.4.5	2.1.1	2.2.3	2.3.1	2.4.1	2.5.1	2.6.7	2.7.1	2.8.1	2.9.6	3.1.1	3.2.5	3.3.5	3.4.3	4.1.1	4.2.1	4.3.1	4.4.1	5.1.1	5.2.1	5.3.1	6.1.3	6.2.3	6.3.6	7.1.1	7.2.3	7.3.7	7.4.5	7.5.3	7.6.1	10	16
PI_518732	-0.378488	1.1.1	1.2.5	1.3.1	1.4.1	2.1.12	2.2.3	2.3.1	2.4.1	2.5.1	2.6.7	2.7.13	2.8.1	2.9.1	3.1.1	3.2.1	3.3.1	3.4.1	4.1.1	4.2.1	4.3.1	4.4.3	5.1.1	5.2.1	5.3.1	6.1.7	6.2.1	6.3.1	7.1.1	7.2.1	7.3.1	7.4.3	7.5.3	7.6.1	10	15
PI_431728	-0.373448	1.1.1	1.2.1	1.3.1	1.4.5	2.1.1	2.2.1	2.3.1	2.4.1	2.5.1	2.6.1	2.7.1	2.8.1	2.9.1	3.1.5	3.2.1	3.3.9	3.4.1	4.1.6	4.2.1	4.3.1	4.4.3	5.1.1	5.2.9	5.3.3	6.1.3	6.2.3	6.3.1	7.1.1	7.2.1	7.3.1	7.4.1	7.5.3	7.6.6	8	18
PI_368651	-0.350976	1.1.1	1.2.5	1.3.1	1.4.1	2.1.1	2.2.3	2.3.1	2.4.1	2.5.1	2.6.3	2.7.13	2.8.3	2.9.1	3.1.1	3.2.1	3.3.1	3.4.1	4.1.1	4.2.1	4.3.1	4.4.7	5.1.1	5.2.6	5.3.1	6.1.6	6.2.1	6.3.1	7.1.1	7.2.1	7.3.1	7.4.3	7.5.3	7.6.3	9	16
ILL_956	-0.334007	1.1.1	1.2.1	1.3.1	1.4.1	2.1.1	2.2.1	2.3.1	2.4.1	2.5.1	2.6.1	2.7.1	2.8.3	2.9.1	3.1.1	3.2.1	3.3.1	3.4.1	4.1.6	4.2.1	4.3.1	4.4.1	5.1.1	5.2.1	5.3.1	6.1.3	6.2.5	6.3.1	7.1.1	7.2.1	7.3.1	7.4.5	7.5.1	7.6.6	6	20
PI_297754	-0.32161	1.1.1	1.2.5	1.3.1	1.4.1	2.1.1	2.2.3	2.3.1	2.4.1	2.5.1	2.6.3	2.7.1	2.8.3	2.9.6	3.1.1	3.2.1	3.3.1	3.4.3	4.1.1	4.2.1	4.3.1	4.4.7	5.1.1	5.2.6	5.3.1	6.1.6	6.2.1	6.3.1	7.1.1	7.2.1	7.3.1	7.4.3	7.5.3	7.6.3	10	15
W6_27758	-0.310769	1.1.1	1.2.5	1.3.2	1.4.1	2.1.12	2.2.3	2.3.1	2.4.1	2.5.1	2.6.3	2.7.1	2.8.1	2.9.6	3.1.1	3.2.1	3.3.5	3.4.3	4.1.1	4.2.1	4.3.1	4.4.1	5.1.1	5.2.6	5.3.1	6.1.6	6.2.1	6.3.1	7.1.1	7.2.1	7.3.1	7.4.3	7.5.3	7.6.3	11	13
PI_178939	-0.303026	1.1.9	1.2.5	1.3.1	1.4.1	2.1.1	2.2.3	2.3.1	2.4.1	2.5.1	2.6.3	2.7.1	2.8.3	2.9.6	3.1.1	3.2.1	3.3.1	3.4.3	4.1.1	4.2.1	4.3.1	4.4.1	5.1.1	5.2.6	5.3.1	6.1.6	6.2.1	6.3.6	7.1.1	7.2.1	7.3.1	7.4.3	7.5.3	7.6.3	11	14
ILL_7070	-0.296332	1.1.1	1.2.4	1.3.4	1.4.1	2.1.1	2.2.7	2.3.1	2.4.1	2.5.3	2.6.12	2.7.1	2.8.1	2.9.1	3.1.1	3.2.5	3.3.1	3.4.1	4.1.1	4.2.3	4.3.3	4.4.1	5.1.1	5.2.1	5.3.1	6.1.1	6.2.10	6.3.6	7.1.1	7.2.3	7.3.1	7.4.5	7.5.1	7.6.1	8	17
PI_472122	-0.26402	1.1.7	1.2.1	1.3.1	1.4.5	2.1.1	2.2.1	2.3.3	2.4.1	2.5.1	2.6.1	2.7.7	2.8.3	2.9.1	3.1.5	3.2.1	3.3.3	3.4.1	4.1.1	4.2.1	4.3.1	4.4.3	5.1.1	5.2.6	5.3.1	6.1.3	6.2.3	6.3.3	7.1.1	7.2.1	7.3.1	7.4.1	7.5.1	7.6.6	8	15
PI_283604	-0.263539	1.1.9	1.2.5	1.3.1	1.4.1	2.1.4	2.2.7	2.3.1	2.4.1	2.5.3	2.6.12	2.7.1	2.8.1	2.9.1	3.1.1	3.2.5	3.3.5	3.4.3	4.1.1	4.2.3	4.3.3	4.4.3	5.1.1	5.2.1	5.3.1	6.1.1	6.2.10	6.3.6	7.1.1	7.2.3	7.3.3	7.4.5	7.5.3	7.6.1	10	15
PI_280686	-0.246625	1.1.1	1.2.1	1.3.1	1.4.4	2.1.4	2.2.7	2.3.1	2.4.3	2.5.1	2.6.12	2.7.1	2.8.1	2.9.4	3.1.3	3.2.7	3.3.1	3.4.1	4.1.1	4.2.3	4.3.3	4.4.1	5.1.3	5.2.1	5.3.3	6.1.1	6.2.1	6.3.1	7.1.1	7.2.1	7.3.3	7.4.6	7.5.1	7.6.1	9	14
PI_472564	-0.233478	1.1.1	1.2.1	1.3.1	1.4.1	2.1.1	2.2.1	2.3.1	2.4.1	2.5.1	2.6.1	2.7.2	2.8.3	2.9.1	3.1.1	3.2.1	3.3.5	3.4.1	4.1.6	4.2.1	4.3.1	4.4.1	5.1.1	5.2.1	5.3.1	6.1.3	6.2.5	6.3.1	7.1.1	7.2.3	7.3.1	7.4.5	7.5.1	7.6.6	5	21
PI_320953	-0.216101	1.1.1	1.2.5	1.3.4	1.4.1	2.1.1	2.2.3	2.3.1	2.4.1	2.5.1	2.6.6	2.7.1	2.8.3	2.9.6	3.1.1	3.2.1	3.3.1	3.4.1	4.1.1	4.2.1	4.3.1	4.4.1	5.1.1	5.2.6	5.3.1	6.1.6	6.2.1	6.3.1	7.1.1	7.2.1	7.3.1	7.4.3	7.5.3	7.6.3	8	17
ILL_950	-0.200156	1.1.7	1.2.1	1.3.1	1.4.1	2.1.1	2.2.1	2.3.1	2.4.1	2.5.1	2.6.12	2.7.7	2.8.3	2.9.1	3.1.5	3.2.1	3.3.1	3.4.1	4.1.6	4.2.1	4.3.1	4.4.1	5.1.1	5.2.1	5.3.1	6.1.6	6.2.5	6.3.1	7.1.1	7.2.1	7.3.1	7.4.5	7.5.1	7.6.6	6	20
PI_339289	-0.200051	1.1.7	1.2.1	1.3.1	1.4.1	2.1.1	2.2.1	2.3.1	2.4.1	2.5.1	2.6.12	2.7.8	2.8.3	2.9.1	3.1.1	3.2.5	3.3.5	3.4.1	4.1.6	4.2.1	4.3.1	4.4.1	5.1.1	5.2.1	5.3.1	6.1.3	6.2.5	6.3.1	7.1.1	7.2.1	7.3.1	7.4.5	7.5.1	7.6.6	6	20
ILL_158	-0.192216	1.1.7	1.2.4	1.3.4	1.4.1	2.1.1	2.2.1	2.3.1	2.4.1	2.5.1	2.6.1	2.7.13	2.8.3	2.9.1	3.1.1	3.2.1	3.3.1	3.4.1	4.1.6	4.2.1	4.3.1	4.4.1	5.1.1	5.2.9	5.3.1	6.1.6	6.2.5	6.3.1	7.1.1	7.2.1	7.3.1	7.4.5	7.5.1	7.6.6	7	19
W6_27765	-0.147395	1.1.1	1.2.5	1.3.1	1.4.1	2.1.1	2.2.3	2.3.1	2.4.1	2.5.1	2.6.12	2.7.1	2.8.1	2.9.1	3.1.1	3.2.5	3.3.5	3.4.3	4.1.1	4.2.1	4.3.1	4.4.3	5.1.1	5.2.1	5.3.1	6.1.6	6.2.1	6.3.1	7.1.1	7.2.1	7.3.1	7.4.5	7.5.3	7.6.1	9	17
PI_435954	-0.142236	1.1.7	1.2.1	1.3.4	1.4.1	2.1.1	2.2.1	2.3.1	2.4.1	2.5.1	2.6.1	2.7.7	2.8.3	2.9.1	3.1.1	3.2.1	3.3.1	3.4.1	4.1.6	4.2.1	4.3.1	4.4.1	5.1.1	5.2.1	5.3.1	6.1.6	6.2.5	6.3.1	7.1.1	7.2.1	7.3.7	7.4.5	7.5.1	7.6.6	6	20
ILL_7650	-0.124772	1.1.1	1.2.1	1.3.1	1.4.5	2.1.1	2.2.1	2.3.1	2.4.1	2.5.1	2.6.2	2.7.7	2.8.1	2.9.1	3.1.1	3.2.1	3.3.1	3.4.1	4.1.1	4.2.1	4.3.1	4.4.1	5.1.1	5.2.9	5.3.1	6.1.6	6.2.3	6.3.6	7.1.1	7.2.1	7.3.7	7.4.1	7.5.3	7.6.6	10	16
ILL_619	-0.122951	1.1.1	1.2.5	1.3.1	1.4.1	2.1.1	2.2.3	2.3.1	2.4.1	2.5.1	2.6.7	2.7.13	2.8.3	2.9.1	3.1.1	3.2.1	3.3.1	3.4.3	4.1.1	4.2.1	4.3.1	4.4.7	5.1.1	5.2.6	5.3.1	6.1.6	6.2.1	6.3.1	7.1.1	7.2.1	7.3.1	7.4.3	7.5.3	7.6.3	10	15
PI_472458	-0.0969029	1.1.7	1.2.1	1.3.1	1.4.5	2.1.1	2.2.1	2.3.3	2.4.1	2.5.1	2.6.1	2.7.7	2.8.3	2.9.1	3.1.5	3.2.1	3.3.3	3.4.1	4.1.1	4.2.1	4.3.1	4.4.3	5.1.1	5.2.6	5.3.1	6.1.3	6.2.3	6.3.3	7.1.1	7.2.1	7.3.7	7.4.1	7.5.1	7.6.6	8	15
PI_298644	-0.0936643	1.1.9	1.2.1	1.3.1	1.4.1	2.1.12	2.2.7	2.3.1	2.4.1	2.5.3	2.6.12	2.7.1	2.8.1	2.9.1	3.1.1	3.2.5	3.3.5	3.4.1	4.1.1	4.2.1	4.3.3	4.4.3	5.1.1	5.2.1	5.3.1	6.1.1	6.2.3	6.3.6	7.1.1	7.2.3	7.3.1	7.4.5	7.5.1	7.6.1	10	14
PI_238758	-0.0900695	1.1.1	1.2.1	1.3.1	1.4.1	2.1.3	2.2.3	2.3.1	2.4.1	2.5.1	2.6.7	2.7.9	2.8.1	2.9.5	3.1.1	3.2.1	3.3.2	3.4.1	4.1.1	4.2.2	4.3.1	4.4.1	5.1.1	5.2.5	5.3.1	6.1.6	6.2.1	6.3.1	7.1.1	7.2.1	7.3.5	7.4.5	7.5.1	7.6.2	5	15
PI_472194	-0.0733224	1.1.7	1.2.1	1.3.1	1.4.5	2.1.1	2.2.1	2.3.3	2.4.1	2.5.1	2.6.1	2.7.7	2.8.3	2.9.1	3.1.5	3.2.1	3.3.3	3.4.1	4.1.1	4.2.1	4.3.1	4.4.3	5.1.1	5.2.6	5.3.1	6.1.3	6.2.3	6.3.3	7.1.1	7.2.1	7.3.1	7.4.1	7.5.1	7.6.6	8	15
ILL_7495	-0.0706969	1.1.1	1.2.1	1.3.1	1.4.1	2.1.1	2.2.3	2.3.1	2.4.1	2.5.1	2.6.3	2.7.1	2.8.3	2.9.6	3.1.1	3.2.1	3.3.1	3.4.1	4.1.1	4.2.1	4.3.1	4.4.7	5.1.1	5.2.6	5.3.1	6.1.3	6.2.1	6.3.6	7.1.1	7.2.1	7.3.1	7.4.3	7.5.3	7.6.3	9	16
PI_472175	-0.0704283	1.1.7	1.2.4	1.3.1	1.4.5	2.1.1	2.2.1	2.3.3	2.4.1	2.5.1	2.6.1	2.7.7	2.8.3	2.9.1	3.1.5	3.2.1	3.3.3	3.4.1	4.1.1	4.2.1	4.3.1	4.4.3	5.1.1	5.2.6	5.3.1	6.1.3	6.2.3	6.3.3	7.1.1	7.2.1	7.3.1	7.4.1	7.5.1	7.6.6	8	15
PI_297285	-0.0546876	1.1.9	1.2.5	1.3.1	1.4.1	2.1.1	2.2.3	2.3.1	2.4.1	2.5.1	2.6.12	2.7.11	2.8.1	2.9.1	3.1.1	3.2.3	3.3.5	3.4.1	4.1.1	4.2.1	4.3.1	4.4.7	5.1.1	5.2.1	5.3.1	6.1.1	6.2.10	6.3.6	7.1.1	7.2.3	7.3.1	7.4.3	7.5.3	7.6.1	11	14
ILL_1959	-0.031479	1.1.1	1.2.1	1.3.1	1.4.1	2.1.1	2.2.1	2.3.1	2.4.1	2.5.1	2.6.2	2.7.1	2.8.1	2.9.1	3.1.5	3.2.1	3.3.9	3.4.1	4.1.6	4.2.1	4.3.1	4.4.3	5.1.1	5.2.9	5.3.3	6.1.3	6.2.1	6.3.1	7.1.1	7.2.1	7.3.1	7.4.1	7.5.3	7.6.6	7	19
ILL_5519	-0.022699	1.1.1	1.2.5	1.3.1	1.4.1	2.1.1	2.2.3	2.3.7	2.4.1	2.5.1	2.6.6	2.7.1	2.8.3	2.9.1	3.1.1	3.2.1	3.3.1	3.4.1	4.1.1	4.2.1	4.3.1	4.4.7	5.1.1	5.2.6	5.3.1	6.1.6	6.2.5	6.3.6	7.1.1	7.2.1	7.3.1	7.4.3	7.5.3	7.6.3	10	14
PI_339292	-0.0224919	1.1.7	1.2.1	1.3.1	1.4.1	2.1.1	2.2.1	2.3.1	2.4.1	2.5.1	2.6.1	2.7.1	2.8.3	2.9.1	3.1.1	3.2.1	3.3.1	3.4.1	4.1.6	4.2.1	4.3.1	4.4.1	5.1.1	5.2.9	5.3.1	6.1.6	6.2.5	6.3.1	7.1.1	7.2.1	7.3.1	7.4.5	7.5.1	7.6.6	7	19
PI_432087	-0.0218303	1.1.1	1.2.1	1.3.1	1.4.5	2.1.1	2.2.1	2.3.1	2.4.1	2.5.1	2.6.7	2.7.1	2.8.1	2.9.1	3.1.3	3.2.1	3.3.9	3.4.1	4.1.1	4.2.1	4.3.1	4.4.2	5.1.1	5.2.9	5.3.3	6.1.1	6.2.2	6.3.2	7.1.1	7.2.1	7.3.1	7.4.1	7.5.3	7.6.4	8	14
PI_472416	-0.00743012	1.1.7	1.2.1	1.3.1	1.4.5	2.1.1	2.2.1	2.3.3	2.4.1	2.5.1	2.6.1	2.7.7	2.8.3	2.9.1	3.1.5	3.2.1	3.3.3	3.4.1	4.1.1	4.2.1	4.3.1	4.4.3	5.1.1	5.2.6	5.3.1	6.1.3	6.2.3	6.3.3	7.1.1	7.2.1	7.3.1	7.4.1	7.5.1	7.6.6	8	15
ILL_7084	0.00406411	1.1.7	1.2.1	1.3.1	1.4.1	2.1.12	2.2.3	2.3.1	2.4.1	2.5.1	2.6.7	2.7.1	2.8.1	2.9.6	3.1.3	3.2.1	3.3.1	3.4.3	4.1.1	4.2.1	4.3.1	4.4.1	5.1.1	5.2.6	5.3.1	6.1.3	6.2.10	6.3.6	7.1.1	7.2.1	7.3.3	7.4.5	7.5.3	7.6.1	8	16
ILL_1706	0.0141895	1.1.7	1.2.1	1.3.1	1.4.5	2.1.1	2.2.1	2.3.3	2.4.1	2.5.1	2.6.1	2.7.1	2.8.1	2.9.1	3.1.3	3.2.2	3.3.1	3.4.1	4.1.6	4.2.1	4.3.3	4.4.3	5.1.1	5.2.9	5.3.3	6.1.3	6.2.5	6.3.1	7.1.1	7.2.1	7.3.7	7.4.3	7.5.1	7.6.6	8	17
PI_432124	0.0309451	1.1.1	1.2.1	1.3.1	1.4.2	2.1.1	2.2.1	2.3.1	2.4.1	2.5.1	2.6.1	2.7.1	2.8.1	2.9.1	3.1.6	3.2.1	3.3.9	3.4.1	4.1.6	4.2.1	4.3.1	4.4.3	5.1.1	5.2.9	5.3.3	6.1.3	6.2.1	6.3.1	7.1.1	7.2.1	7.3.1	7.4.1	7.5.3	7.6.6	7	18
PI_472327	0.0330247	1.1.7	1.2.1	1.3.1	1.4.5	2.1.1	2.2.1	2.3.3	2.4.1	2.5.1	2.6.1	2.7.7	2.8.3	2.9.1	3.1.5	3.2.1	3.3.3	3.4.1	4.1.1	4.2.1	4.3.1	4.4.3	5.1.1	5.2.6	5.3.1	6.1.3	6.2.3	6.3.3	7.1.1	7.2.1	7.3.1	7.4.1	7.5.1	7.6.6	8	15
PI_431710	0.0355495	1.1.1	1.2.1	1.3.1	1.4.5	2.1.1	2.2.1	2.3.1	2.4.1	2.5.1	2.6.1	2.7.1	2.8.1	2.9.1	3.1.5	3.2.1	3.3.9	3.4.1	4.1.6	4.2.1	4.3.1	4.4.3	5.1.1	5.2.9	5.3.3	6.1.3	6.2.1	6.3.1	7.1.1	7.2.1	7.3.1	7.4.1	7.5.3	7.6.6	8	18
PI_508090	0.0498349	1.1.1	1.2.5	1.3.1	1.4.1	2.1.12	2.2.3	2.3.1	2.4.1	2.5.1	2.6.7	2.7.11	2.8.1	2.9.6	3.1.1	3.2.5	3.3.5	3.4.1	4.1.1	4.2.3	4.3.3	4.4.3	5.1.1	5.2.6	5.3.1	6.1.6	6.2.1	6.3.1	7.1.1	7.2.1	7.3.3	7.4.5	7.5.1	7.6.1	6	18
PI_300250	0.0668562	1.1.7	1.2.1	1.3.1	1.4.1	2.1.12	2.2.3	2.3.1	2.4.1	2.5.1	2.6.7	2.7.1	2.8.1	2.9.1	3.1.1	3.2.1	3.3.1	3.4.1	4.1.4	4.2.1	4.3.1	4.4.3	5.1.1	5.2.6	5.3.1	6.1.3	6.2.1	6.3.6	7.1.3	7.2.3	7.3.1	7.4.3	7.5.1	7.6.1	10	14
PI_211602	0.0676203	1.1.1	1.2.1	1.3.1	1.4.1	2.1.1	2.2.1	2.3.1	2.4.1	2.5.1	2.6.3	2.7.1	2.8.1	2.9.6	3.1.1	3.2.1	3.3.5	3.4.1	4.1.1	4.2.1	4.3.1	4.4.3	5.1.1	5.2.9	5.3.1	6.1.6	6.2.3	6.3.1	7.1.1	7.2.3	7.3.7	7.4.1	7.5.3	7.6.6	7	19
PI_490289	0.0743837	1.1.9	1.2.5	1.3.1	1.4.1	2.1.12	2.2.3	2.3.4	2.4.1	2.5.1	2.6.7	2.7.1	2.8.1	2.9.1	3.1.1	3.2.5	3.3.5	3.4.1	4.1.1	4.2.1	4.3.1	4.4.1	5.1.1	5.2.1	5.3.1	6.1.9	6.2.1	6.3.4	7.1.1	7.2.3	7.3.3	7.4.3	7.5.3	7.6.1	8	14
PI_299366	0.0783302	1.1.5	1.2.5	1.3.1	1.4.1	2.1.8	2.2.7	2.3.1	2.4.1	2.5.3	2.6.12	2.7.1	2.8.2	2.9.1	3.1.1	3.2.3	3.3.2	3.4.1	4.1.1	4.2.1	4.3.2	4.4.1	5.1.1	5.2.1	5.3.1	6.1.1	6.2.10	6.3.6	7.1.1	7.2.3	7.3.2	7.4.5	7.5.2	7.6.1	7	12
PI_251032	0.0811209	1.1.1	1.2.5	1.3.4	1.4.1	2.1.12	2.2.3	2.3.1	2.4.1	2.5.1	2.6.12	2.7.11	2.8.3	2.9.1	3.1.3	3.2.5	3.3.5	3.4.1	4.1.1	4.2.3	4.3.3	4.4.3	5.1.1	5.2.6	5.3.1	6.1.6	6.2.10	6.3.1	7.1.1	7.2.1	7.3.1	7.4.5	7.5.1	7.6.1	6	18
PI_383682	0.0860451	1.1.7	1.2.4	1.3.1	1.4.1	2.1.1	2.2.1	2.3.1	2.4.1	2.5.1	2.6.7	2.7.2	2.8.3	2.9.1	3.1.1	3.2.1	3.3.1	3.4.1	4.1.6	4.2.1	4.3.3	4.4.1	5.1.1	5.2.6	5.3.1	6.1.6	6.2.5	6.3.1	7.1.1	7.2.1	7.3.1	7.4.3	7.5.1	7.6.6	6	19
ILL_858	0.119376	1.1.9	1.2.5	1.3.4	1.4.1	2.1.1	2.2.3	2.3.1	2.4.1	2.5.1	2.6.3	2.7.1	2.8.3	2.9.1	3.1.1	3.2.1	3.3.3	3.4.3	4.1.6	4.2.1	4.3.1	4.4.1	5.1.1	5.2.6	5.3.1	6.1.3	6.2.1	6.3.6	7.1.1	7.2.1	7.3.1	7.4.3	7.5.3	7.6.3	11	14
PI_468899	0.156296	1.1.1	1.2.5	1.3.1	1.4.1	2.1.12	2.2.3	2.3.8	2.4.1	2.5.1	2.6.7	2.7.1	2.8.1	2.9.1	3.1.1	3.2.1	3.3.1	3.4.1	4.1.1	4.2.1	4.3.1	4.4.7	5.1.1	5.2.6	5.3.1	6.1.9	6.2.1	6.3.6	7.1.1	7.2.1	7.3.1	7.4.3	7.5.3	7.6.3	12	11
PI_339310	0.159961	1.1.7	1.2.4	1.3.4	1.4.1	2.1.1	2.2.1	2.3.1	2.4.1	2.5.1	2.6.12	2.7.2	2.8.3	2.9.1	3.1.1	3.2.1	3.3.5	3.4.1	4.1.6	4.2.1	4.3.1	4.4.1	5.1.1	5.2.1	5.3.1	6.1.6	6.2.5	6.3.1	7.1.1	7.2.1	7.3.3	7.4.5	7.5.1	7.6.6	5	21
PI_429838	0.172075	1.1.7	1.2.1	1.3.1	1.4.2	2.1.1	2.2.2	2.3.1	2.4.1	2.5.1	2.6.12	2.7.7	2.8.1	2.9.1	3.1.1	3.2.3	3.3.10	3.4.1	4.1.6	4.2.1	4.3.2	4.4.1	5.1.1	5.2.7	5.3.3	6.1.2	6.2.4	6.3.1	7.1.1	7.2.1	7.3.1	7.4.5	7.5.1	7.6.6	5	16
PI_431656	0.187565	1.1.9	1.2.4	1.3.1	1.4.1	2.1.1	2.2.1	2.3.1	2.4.1	2.5.1	2.6.12	2.7.11	2.8.3	2.9.1	3.1.1	3.2.5	3.3.5	3.4.1	4.1.1	4.2.3	4.3.3	4.4.1	5.1.1	5.2.1	5.3.1	6.1.6	6.2.5	6.3.1	7.1.1	7.2.3	7.3.1	7.4.5	7.5.1	7.6.6	4	22
PI_250158	0.193708	1.1.7	1.2.1	1.3.1	1.4.5	2.1.1	2.2.1	2.3.3	2.4.1	2.5.1	2.6.1	2.7.7	2.8.3	2.9.1	3.1.5	3.2.1	3.3.3	3.4.1	4.1.1	4.2.1	4.3.1	4.4.3	5.1.1	5.2.6	5.3.1	6.1.3	6.2.3	6.3.3	7.1.1	7.2.1	7.3.1	7.4.1	7.5.1	7.6.6	8	15
PI_426784	0.193927	1.1.1	1.2.1	1.3.1	1.4.5	2.1.1	2.2.1	2.3.3	2.4.1	2.5.1	2.6.1	2.7.7	2.8.3	2.9.1	3.1.5	3.2.1	3.3.3	3.4.1	4.1.1	4.2.1	4.3.1	4.4.3	5.1.1	5.2.6	5.3.1	6.1.1	6.2.3	6.3.3	7.1.1	7.2.1	7.3.1	7.4.1	7.5.1	7.6.6	8	14
PI_426803	0.231917	1.1.7	1.2.1	1.3.1	1.4.5	2.1.1	2.2.1	2.3.1	2.4.1	2.5.1	2.6.1	2.7.7	2.8.3	2.9.1	3.1.1	3.2.1	3.3.3	3.4.1	4.1.1	4.2.1	4.3.1	4.4.3	5.1.1	5.2.6	5.3.1	6.1.1	6.2.3	6.3.3	7.1.1	7.2.1	7.3.1	7.4.1	7.5.1	7.6.6	8	15
ILL_6644	0.235777	1.1.1	1.2.5	1.3.1	1.4.1	2.1.1	2.2.7	2.3.1	2.4.1	2.5.3	2.6.7	2.7.11	2.8.1	2.9.1	3.1.1	3.2.5	3.3.1	3.4.1	4.1.1	4.2.1	4.3.1	4.4.1	5.1.1	5.2.1	5.3.1	6.1.1	6.2.1	6.3.6	7.1.1	7.2.1	7.3.1	7.4.5	7.5.3	7.6.1	11	14
PI_343026	0.239739	1.1.1	1.2.1	1.3.1	1.4.5	2.1.1	2.2.3	2.3.1	2.4.1	2.5.1	2.6.2	2.7.7	2.8.1	2.9.1	3.1.1	3.2.1	3.3.9	3.4.1	4.1.6	4.2.1	4.3.1	4.4.3	5.1.1	5.2.6	5.3.3	6.1.6	6.2.3	6.3.1	7.1.1	7.2.1	7.3.1	7.4.1	7.5.1	7.6.6	8	17
PI_179324	0.255504	1.1.9	1.2.1	1.3.2	1.4.1	2.1.1	2.2.3	2.3.8	2.4.1	2.5.1	2.6.3	2.7.1	2.8.3	2.9.1	3.1.1	3.2.1	3.3.1	3.4.1	4.1.2	4.2.1	4.3.1	4.4.2	5.1.1	5.2.1	5.3.1	6.1.3	6.2.1	6.3.6	7.1.3	7.2.1	7.3.1	7.4.1	7.5.1	7.6.1	13	12
PI_432245	0.279992	1.1.9	1.2.1	1.3.1	1.4.1	2.1.1	2.2.1	2.3.1	2.4.1	2.5.1	2.6.12	2.7.1	2.8.3	2.9.1	3.1.1	3.2.1	3.3.5	3.4.1	4.1.6	4.2.1	4.3.1	4.4.1	5.1.1	5.2.1	5.3.1	6.1.1	6.2.5	6.3.1	7.1.1	7.2.3	7.3.1	7.4.5	7.5.1	7.6.1	7	18
PI_533690	0.306739	1.1.1	1.2.1	1.3.1	1.4.1	2.1.12	2.2.3	2.3.7	2.4.1	2.5.1	2.6.12	2.7.1	2.8.1	2.9.1	3.1.1	3.2.1	3.3.1	3.4.1	4.1.1	4.2.3	4.3.1	4.4.1	5.1.1	5.2.6	5.3.1	6.1.1	6.2.1	6.3.6	7.1.1	7.2.3	7.3.7	7.4.5	7.5.1	7.6.1	7	15
ILL_52	0.31209	1.1.7	1.2.3	1.3.4	1.4.1	2.1.1	2.2.3	2.3.1	2.4.1	2.5.1	2.6.1	2.7.5	2.8.1	2.9.6	3.1.5	3.2.1	3.3.1	3.4.3	4.1.6	4.2.3	4.3.1	4.4.3	5.1.1	5.2.4	5.3.1	6.1.6	6.2.3	6.3.1	7.1.3	7.2.1	7.3.7	7.4.3	7.5.1	7.6.1	10	14
PI_431987	0.324001	1.1.1	1.2.4	1.3.1	1.4.1	2.1.1	2.2.1	2.3.1	2.4.1	2.5.1	2.6.2	2.7.7	2.8.1	2.9.1	3.1.1	3.2.1	3.3.6	3.4.1	4.1.6	4.2.1	4.3.1	4.4.3	5.1.1	5.2.8	5.3.3	6.1.6	6.2.5	6.3.1	7.1.1	7.2.1	7.3.1	7.4.5	7.5.1	7.6.6	6	19
PI_175754	0.333154	1.1.1	1.2.1	1.3.1	1.4.1	2.1.1	2.2.1	2.3.1	2.4.1	2.5.1	2.6.3	2.7.1	2.8.3	2.9.1	3.1.1	3.2.1	3.3.1	3.4.3	4.1.4	4.2.1	4.3.1	4.4.3	5.1.1	5.2.1	5.3.1	6.1.3	6.2.10	6.3.1	7.1.1	7.2.1	7.3.1	7.4.5	7.5.1	7.6.6	7	19
ILL_4781	0.352116	1.1.9	1.2.1	1.3.1	1.4.5	2.1.4	2.2.7	2.3.1	2.4.1	2.5.3	2.6.12	2.7.1	2.8.1	2.9.1	3.1.1	3.2.1	3.3.9	3.4.1	4.1.1	4.2.3	4.3.3	4.4.3	5.1.1	5.2.1	5.3.1	6.1.3	6.2.3	6.3.6	7.1.1	7.2.3	7.3.3	7.4.5	7.5.1	7.6.1	10	16
PI_431717	0.355739	1.1.1	1.2.1	1.3.1	1.4.5	2.1.1	2.2.1	2.3.1	2.4.1	2.5.1	2.6.1	2.7.1	2.8.1	2.9.1	3.1.5	3.2.1	3.3.9	3.4.1	4.1.6	4.2.1	4.3.1	4.4.2	5.1.1	5.2.9	5.3.3	6.1.3	6.2.3	6.3.1	7.1.1	7.2.1	7.3.1	7.4.1	7.5.3	7.6.6	8	17
PI_431636	0.363299	1.1.9	1.2.4	1.3.1	1.4.1	2.1.1	2.2.1	2.3.1	2.4.1	2.5.1	2.6.12	2.7.11	2.8.3	2.9.1	3.1.1	3.2.5	3.3.5	3.4.1	4.1.1	4.2.3	4.3.3	4.4.1	5.1.1	5.2.1	5.3.1	6.1.6	6.2.5	6.3.1	7.1.1	7.2.3	7.3.1	7.4.5	7.5.1	7.6.6	4	22
PI_426202	0.367353	1.1.1	1.2.4	1.3.1	1.4.5	2.1.1	2.2.1	2.3.1	2.4.1	2.5.1	2.6.2	2.7.7	2.8.1	2.9.1	3.1.1	3.2.1	3.3.9	3.4.1	4.1.6	4.2.1	4.3.1	4.4.1	5.1.1	5.2.9	5.3.3	6.1.6	6.2.3	6.3.1	7.1.1	7.2.1	7.3.7	7.4.1	7.5.3	7.6.6	8	18
PI_299351	0.370769	1.1.1	1.2.1	1.3.1	1.4.5	2.1.1	2.2.1	2.3.1	2.4.1	2.5.1	2.6.2	2.7.7	2.8.1	2.9.1	3.1.5	3.2.1	3.3.9	3.4.1	4.1.6	4.2.1	4.3.1	4.4.3	5.1.1	5.2.9	5.3.3	6.1.3	6.2.3	6.3.1	7.1.1	7.2.1	7.3.1	7.4.1	7.5.3	7.6.6	8	18
PI_250156	0.37188	1.1.1	1.2.1	1.3.1	1.4.5	2.1.1	2.2.1	2.3.1	2.4.1	2.5.1	2.6.1	2.7.7	2.8.3	2.9.1	3.1.5	3.2.1	3.3.3	3.4.3	4.1.1	4.2.1	4.3.1	4.4.3	5.1.1	5.2.6	5.3.1	6.1.3	6.2.3	6.3.3	7.1.1	7.2.1	7.3.7	7.4.1	7.5.1	7.6.6	9	15
ILL_5028	0.380052	1.1.9	1.2.1	1.3.4	1.4.5	2.1.1	2.2.3	2.3.1	2.4.1	2.5.1	2.6.7	2.7.1	2.8.1	2.9.6	3.1.1	3.2.5	3.3.5	3.4.3	4.1.1	4.2.1	4.3.1	4.4.1	5.1.1	5.2.1	5.3.1	6.1.3	6.2.3	6.3.6	7.1.1	7.2.3	7.3.7	7.4.5	7.5.3	7.6.1	10	16
ILL_6528	0.393601	1.1.9	1.2.7	1.3.1	1.4.1	2.1.7	2.2.7	2.3.1	2.4.3	2.5.3	2.6.12	2.7.1	2.8.1	2.9.1	3.1.1	3.2.5	3.3.1	3.4.1	4.1.1	4.2.3	4.3.3	4.4.3	5.1.3	5.2.1	5.3.1	6.1.1	6.2.1	6.3.6	7.1.1	7.2.1	7.3.3	7.4.4	7.5.4	7.6.1	13	11
W6_27760	0.400173	1.1.1	1.2.1	1.3.1	1.4.1	2.1.12	2.2.3	2.3.7	2.4.1	2.5.1	2.6.3	2.7.1	2.8.1	2.9.1	3.1.1	3.2.1	3.3.3	3.4.1	4.1.1	4.2.3	4.3.1	4.4.3	5.1.1	5.2.6	5.3.1	6.1.6	6.2.1	6.3.6	7.1.1	7.2.3	7.3.1	7.4.3	7.5.3	7.6.3	7	16
PI_472136	0.440829	1.1.7	1.2.4	1.3.1	1.4.5	2.1.1	2.2.1	2.3.1	2.4.1	2.5.1	2.6.1	2.7.7	2.8.3	2.9.1	3.1.5	3.2.1	3.3.3	3.4.1	4.1.1	4.2.1	4.3.1	4.4.3	5.1.1	5.2.6	5.3.1	6.1.3	6.2.3	6.3.3	7.1.1	7.2.1	7.3.1	7.4.1	7.5.1	7.6.6	8	16
PI_533688	0.442847	1.1.9	1.2.1	1.3.1	1.4.1	2.1.12	2.2.7	2.3.1	2.4.1	2.5.3	2.6.12	2.7.1	2.8.1	2.9.6	3.1.1	3.2.5	3.3.5	3.4.3	4.1.1	4.2.1	4.3.1	4.4.3	5.1.1	5.2.1	5.3.1	6.1.3	6.2.3	6.3.6	7.1.1	7.2.3	7.3.1	7.4.5	7.5.1	7.6.1	12	13
ILL_4409	0.450357	1.1.1	1.2.5	1.3.1	1.4.1	2.1.12	2.2.3	2.3.1	2.4.1	2.5.1	2.6.12	2.7.11	2.8.3	2.9.6	3.1.3	3.2.1	3.3.1	3.4.1	4.1.1	4.2.3	4.3.3	4.4.7	5.1.1	5.2.1	5.3.1	6.1.6	6.2.10	6.3.1	7.1.1	7.2.1	7.3.3	7.4.3	7.5.3	7.6.3	6	19
PI_431809	0.45416	1.1.9	1.2.1	1.3.1	1.4.1	2.1.1	2.2.1	2.3.1	2.4.1	2.5.1	2.6.12	2.7.1	2.8.1	2.9.1	3.1.1	3.2.1	3.3.1	3.4.1	4.1.1	4.2.1	4.3.1	4.4.1	5.1.1	5.2.3	5.3.1	6.1.6	6.2.5	6.3.1	7.1.1	7.2.3	7.3.1	7.4.5	7.5.1	7.6.6	7	18
ILL_1949	0.468034	1.1.1	1.2.5	1.3.1	1.4.1	2.1.1	2.2.3	2.3.7	2.4.1	2.5.1	2.6.3	2.7.1	2.8.3	2.9.1	3.1.1	3.2.1	3.3.1	3.4.1	4.1.1	4.2.1	4.3.1	4.4.7	5.1.1	5.2.6	5.3.1	6.1.6	6.2.1	6.3.6	7.1.1	7.2.1	7.3.1	7.4.3	7.5.3	7.6.3	10	14
PI_472143	0.482035	1.1.1	1.2.5	1.3.1	1.4.1	2.1.1	2.2.1	2.3.1	2.4.1	2.5.1	2.6.12	2.7.1	2.8.3	2.9.1	3.1.1	3.2.1	3.3.5	3.4.1	4.1.1	4.2.1	4.3.1	4.4.1	5.1.1	5.2.6	5.3.1	6.1.6	6.2.1	6.3.1	7.1.1	7.2.1	7.3.1	7.4.5	7.5.1	7.6.3	8	17
ILL_4875	0.485196	1.1.7	1.2.1	1.3.1	1.4.5	2.1.1	2.2.1	2.3.1	2.4.1	2.5.1	2.6.2	2.7.7	2.8.3	2.9.1	3.1.5	3.2.1	3.3.1	3.4.3	4.1.4	4.2.1	4.3.1	4.4.1	5.1.1	5.2.9	5.3.3	6.1.6	6.2.3	6.3.1	7.1.1	7.2.1	7.3.7	7.4.1	7.5.3	7.6.6	8	18
PI_431631	0.487373	1.1.7	1.2.1	1.3.1	1.4.1	2.1.1	2.2.7	2.3.1	2.4.1	2.5.3	2.6.12	2.7.11	2.8.3	2.9.1	3.1.1	3.2.1	3.3.5	3.4.1	4.1.1	4.2.3	4.3.3	4.4.1	5.1.1	5.2.1	5.3.1	6.1.1	6.2.5	6.3.1	7.1.1	7.2.3	7.3.3	7.4.5	7.5.1	7.6.1	5	20
PI_431663	0.489023	1.1.1	1.2.1	1.3.1	1.4.1	2.1.1	2.2.1	2.3.1	2.4.1	2.5.1	2.6.2	2.7.1	2.8.1	2.9.1	3.1.5	3.2.1	3.3.9	3.4.1	4.1.6	4.2.1	4.3.1	4.4.2	5.1.1	5.2.9	5.3.3	6.1.3	6.2.1	6.3.1	7.1.1	7.2.1	7.3.1	7.4.1	7.5.3	7.6.6	7	18
PI_289077	0.504245	1.1.1	1.2.1	1.3.1	1.4.4	2.1.4	2.2.7	2.3.1	2.4.3	2.5.1	2.6.12	2.7.1	2.8.1	2.9.4	3.1.3	3.2.7	3.3.1	3.4.1	4.1.1	4.2.3	4.3.3	4.4.1	5.1.3	5.2.1	5.3.3	6.1.1	6.2.1	6.3.1	7.1.1	7.2.1	7.3.3	7.4.4	7.5.2	7.6.1	9	14
PI_299207	0.529145	1.1.1	1.2.5	1.3.1	1.4.1	2.1.10	2.2.5	2.3.1	2.4.1	2.5.1	2.6.5	2.7.6	2.8.2	2.9.1	3.1.1	3.2.1	3.3.5	3.4.3	4.1.1	4.2.2	4.3.2	4.4.3	5.1.1	5.2.1	5.3.1	6.1.1	6.2.8	6.3.4	7.1.1	7.2.3	7.3.2	7.4.5	7.5.2	7.6.1	4	13
PI_181886	0.542196	1.1.9	1.2.4	1.3.4	1.4.1	2.1.12	2.2.7	2.3.1	2.4.1	2.5.3	2.6.3	2.7.1	2.8.1	2.9.1	3.1.1	3.2.5	3.3.1	3.4.1	4.1.1	4.2.3	4.3.4	4.4.3	5.1.1	5.2.1	5.3.1	6.1.1	6.2.10	6.3.6	7.1.1	7.2.3	7.3.1	7.4.5	7.5.1	7.6.1	9	14
ILL_623	0.545936	1.1.1	1.2.5	1.3.2	1.4.1	2.1.1	2.2.3	2.3.1	2.4.1	2.5.1	2.6.7	2.7.13	2.8.3	2.9.1	3.1.1	3.2.1	3.3.1	3.4.1	4.1.1	4.2.1	4.3.1	4.4.1	5.1.1	5.2.6	5.3.1	6.1.3	6.2.1	6.3.1	7.1.1	7.2.1	7.3.1	7.4.3	7.5.3	7.6.3	9	16
PI_297787	0.549288	1.1.1	1.2.1	1.3.1	1.4.5	2.1.1	2.2.3	2.3.1	2.4.1	2.5.1	2.6.2	2.7.7	2.8.1	2.9.1	3.1.1	3.2.1	3.3.1	3.4.1	4.1.6	4.2.1	4.3.1	4.4.3	5.1.1	5.2.6	5.3.3	6.1.6	6.2.3	6.3.1	7.1.1	7.2.1	7.3.1	7.4.1	7.5.3	7.6.6	7	18
ILL_4778	0.560804	1.1.1	1.2.5	1.3.1	1.4.1	2.1.12	2.2.3	2.3.1	2.4.1	2.5.1	2.6.3	2.7.1	2.8.1	2.9.6	3.1.1	3.2.1	3.3.1	3.4.1	4.1.1	4.2.1	4.3.1	4.4.1	5.1.1	5.2.6	5.3.1	6.1.6	6.2.1	6.3.1	7.1.1	7.2.1	7.3.1	7.4.3	7.5.3	7.6.3	9	15
PI_217949	0.580056	1.1.7	1.2.4	1.3.1	1.4.5	2.1.1	2.2.1	2.3.3	2.4.1	2.5.1	2.6.1	2.7.7	2.8.3	2.9.1	3.1.5	3.2.1	3.3.3	3.4.3	4.1.1	4.2.1	4.3.1	4.4.3	5.1.1	5.2.6	5.3.1	6.1.3	6.2.3	6.3.3	7.1.1	7.2.1	7.3.7	7.4.1	7.5.1	7.6.6	9	14
ILL_4606	0.580574	1.1.4	1.2.4	1.3.2	1.4.1	2.1.9	2.2.7	2.3.1	2.4.1	2.5.3	2.6.12	2.7.11	2.8.1	2.9.1	3.1.2	3.2.5	3.3.1	3.4.1	4.1.1	4.2.3	4.3.3	4.4.3	5.1.3	5.2.1	5.3.1	6.1.1	6.2.10	6.3.6	7.1.1	7.2.3	7.3.3	7.4.5	7.5.1	7.6.1	9	14
ILL_343	0.587005	1.1.1	1.2.1	1.3.1	1.4.5	2.1.1	2.2.1	2.3.1	2.4.1	2.5.1	2.6.2	2.7.1	2.8.1	2.9.1	3.1.1	3.2.1	3.3.1	3.4.3	4.1.1	4.2.1	4.3.1	4.4.3	5.1.1	5.2.9	5.3.3	6.1.6	6.2.3	6.3.3	7.1.1	7.2.1	7.3.7	7.4.1	7.5.3	7.6.6	9	16
PI_472488	0.610957	1.1.7	1.2.4	1.3.1	1.4.5	2.1.1	2.2.1	2.3.3	2.4.1	2.5.1	2.6.1	2.7.7	2.8.3	2.9.1	3.1.5	3.2.1	3.3.3	3.4.1	4.1.1	4.2.1	4.3.1	4.4.3	5.1.1	5.2.6	5.3.1	6.1.3	6.2.3	6.3.3	7.1.1	7.2.1	7.3.1	7.4.1	7.5.1	7.6.6	8	15
PI_207492	0.620644	1.1.1	1.2.1	1.3.1	1.4.5	2.1.1	2.2.1	2.3.1	2.4.1	2.5.1	2.6.2	2.7.1	2.8.1	2.9.1	3.1.5	3.2.1	3.3.1	3.4.1	4.1.5	4.2.1	4.3.1	4.4.1	5.1.1	5.2.9	5.3.3	6.1.6	6.2.3	6.3.2	7.1.1	7.2.1	7.3.7	7.4.1	7.5.3	7.6.6	8	17
PI_320935	0.634883	1.1.1	1.2.1	1.3.4	1.4.1	2.1.1	2.2.3	2.3.1	2.4.1	2.5.1	2.6.1	2.7.7	2.8.3	2.9.1	3.1.1	3.2.1	3.3.1	3.4.1	4.1.6	4.2.1	4.3.1	4.4.1	5.1.1	5.2.4	5.3.1	6.1.6	6.2.5	6.3.1	7.1.1	7.2.1	7.3.1	7.4.5	7.5.1	7.6.6	6	19
PI_374121	0.654381	1.1.1	1.2.5	1.3.1	1.4.1	2.1.12	2.2.3	2.3.1	2.4.1	2.5.1	2.6.7	2.7.11	2.8.1	2.9.1	3.1.1	3.2.5	3.3.1	3.4.1	4.1.1	4.2.3	4.3.3	4.4.3	5.1.1	5.2.1	5.3.1	6.1.1	6.2.10	6.3.6	7.1.1	7.2.3	7.3.1	7.4.3	7.5.3	7.6.1	7	17
PI_471917	0.659118	1.1.1	1.2.5	1.3.1	1.4.1	2.1.1	2.2.1	2.3.1	2.4.1	2.5.1	2.6.12	2.7.1	2.8.3	2.9.1	3.1.1	3.2.1	3.3.5	3.4.1	4.1.1	4.2.1	4.3.1	4.4.1	5.1.1	5.2.6	5.3.1	6.1.6	6.2.1	6.3.1	7.1.1	7.2.1	7.3.1	7.4.5	7.5.1	7.6.3	8	17
ILL_4774	0.715987	1.1.7	1.2.1	1.3.4	1.4.1	2.1.1	2.2.1	2.3.1	2.4.1	2.5.1	2.6.1	2.7.13	2.8.3	2.9.1	3.1.3	3.2.1	3.3.1	3.4.1	4.1.6	4.2.1	4.3.1	4.4.1	5.1.1	5.2.1	5.3.1	6.1.6	6.2.5	6.3.6	7.1.1	7.2.1	7.3.1	7.4.3	7.5.1	7.6.1	9	17
ILL_7789	0.734393	1.1.8	1.2.4	1.3.1	1.4.5	2.1.1	2.2.1	2.3.3	2.4.1	2.5.1	2.6.1	2.7.7	2.8.3	2.9.1	3.1.5	3.2.1	3.3.3	3.4.1	4.1.1	4.2.1	4.3.1	4.4.3	5.1.1	5.2.6	5.3.1	6.1.1	6.2.3	6.3.3	7.1.1	7.2.1	7.3.7	7.4.1	7.5.1	7.6.6	8	13
PI_357225	0.758595	1.1.1	1.2.5	1.3.1	1.4.1	2.1.1	2.2.3	2.3.8	2.4.1	2.5.1	2.6.3	2.7.1	2.8.3	2.9.1	3.1.1	3.2.1	3.3.1	3.4.3	4.1.1	4.2.1	4.3.1	4.4.7	5.1.1	5.2.6	5.3.1	6.1.6	6.2.1	6.3.1	7.1.1	7.2.1	7.3.1	7.4.3	7.5.3	7.6.3	11	14
PI_345627	0.770841	1.1.1	1.2.5	1.3.1	1.4.1	2.1.12	2.2.3	2.3.1	2.4.1	2.5.1	2.6.12	2.7.11	2.8.1	2.9.6	3.1.1	3.2.5	3.3.1	3.4.3	4.1.1	4.2.3	4.3.1	4.4.1	5.1.1	5.2.1	5.3.1	6.1.6	6.2.1	6.3.1	7.1.1	7.2.1	7.3.1	7.4.5	7.5.3	7.6.1	8	17
PI_472561	0.795133	1.1.7	1.2.1	1.3.1	1.4.5	2.1.1	2.2.1	2.3.3	2.4.1	2.5.1	2.6.1	2.7.7	2.8.3	2.9.1	3.1.5	3.2.1	3.3.3	3.4.3	4.1.1	4.2.1	4.3.1	4.4.3	5.1.1	5.2.6	5.3.1	6.1.3	6.2.3	6.3.3	7.1.1	7.2.1	7.3.1	7.4.1	7.5.1	7.6.6	9	14
ILL_5639	0.824069	1.1.9	1.2.1	1.3.4	1.4.5	2.1.1	2.2.3	2.3.1	2.4.1	2.5.1	2.6.7	2.7.1	2.8.1	2.9.6	3.1.1	3.2.5	3.3.5	3.4.1	4.1.1	4.2.1	4.3.1	4.4.1	5.1.1	5.2.1	5.3.1	6.1.3	6.2.3	6.3.6	7.1.1	7.2.3	7.3.7	7.4.5	7.5.3	7.6.1	9	17
PI_432028	0.838858	1.1.1	1.2.1	1.3.1	1.4.2	2.1.1	2.2.1	2.3.1	2.4.1	2.5.1	2.6.1	2.7.1	2.8.1	2.9.1	3.1.3	3.2.1	3.3.9	3.4.1	4.1.6	4.2.1	4.3.1	4.4.3	5.1.1	5.2.9	5.3.3	6.1.3	6.2.1	6.3.1	7.1.1	7.2.1	7.3.1	7.4.1	7.5.3	7.6.6	7	18
PI_212100	0.845692	1.1.1	1.2.1	1.3.1	1.4.5	2.1.1	2.2.1	2.3.1	2.4.1	2.5.1	2.6.2	2.7.1	2.8.1	2.9.1	3.1.1	3.2.1	3.3.1	3.4.3	4.1.1	4.2.1	4.3.1	4.4.3	5.1.1	5.2.9	5.3.3	6.1.6	6.2.3	6.3.3	7.1.1	7.2.1	7.3.7	7.4.1	7.5.3	7.6.6	9	16
PI_298631	0.847125	1.1.8	1.2.5	1.3.1	1.4.1	2.1.4	2.2.6	2.3.1	2.4.1	2.5.1	2.6.12	2.7.11	2.8.1	2.9.1	3.1.1	3.2.3	3.3.2	3.4.1	4.1.1	4.2.2	4.3.2	4.4.3	5.1.1	5.2.1	5.3.1	6.1.1	6.2.10	6.3.6	7.1.1	7.2.3	7.3.3	7.4.5	7.5.2	7.6.1	6	14
PI_432185	0.847347	1.1.9	1.2.4	1.3.1	1.4.1	2.1.1	2.2.3	2.3.1	2.4.1	2.5.1	2.6.7	2.7.2	2.8.3	2.9.1	3.1.1	3.2.1	3.3.1	3.4.1	4.1.6	4.2.1	4.3.1	4.4.1	5.1.1	5.2.1	5.3.1	6.1.3	6.2.5	6.3.1	7.1.1	7.2.1	7.3.4	7.4.5	7.5.1	7.6.6	6	19
ILL_5416	0.865528	1.1.1	1.2.1	1.3.1	1.4.1	2.1.1	2.2.1	2.3.1	2.4.1	2.5.1	2.6.2	2.7.1	2.8.1	2.9.1	3.1.5	3.2.1	3.3.9	3.4.1	4.1.6	4.2.1	4.3.1	4.4.3	5.1.1	5.2.9	5.3.3	6.1.3	6.2.1	6.3.1	7.1.1	7.2.1	7.3.1	7.4.1	7.5.3	7.6.6	7	19
ILL_4164	0.871738	1.1.7	1.2.1	1.3.1	1.4.1	2.1.1	2.2.3	2.3.1	2.4.1	2.5.1	2.6.3	2.7.1	2.8.3	2.9.1	3.1.1	3.2.1	3.3.1	3.4.1	4.1.4	4.2.1	4.3.1	4.4.3	5.1.1	5.2.1	5.3.1	6.1.3	6.2.1	6.3.6	7.1.3	7.2.3	7.3.1	7.4.1	7.5.1	7.6.1	9	17
PI_432188	0.880083	1.1.7	1.2.4	1.3.1	1.4.1	2.1.1	2.2.3	2.3.1	2.4.1	2.5.1	2.6.1	2.7.4	2.8.3	2.9.1	3.1.5	3.2.1	3.3.1	3.4.1	4.1.6	4.2.1	4.3.1	4.4.1	5.1.1	5.2.6	5.3.1	6.1.8	6.2.5	6.3.1	7.1.1	7.2.1	7.3.7	7.4.5	7.5.1	7.6.6	6	18
PI_472200	0.883466	1.1.1	1.2.1	1.3.1	1.4.5	2.1.1	2.2.1	2.3.3	2.4.1	2.5.1	2.6.1	2.7.7	2.8.3	2.9.1	3.1.5	3.2.1	3.3.3	3.4.1	4.1.1	4.2.1	4.3.1	4.4.3	5.1.1	5.2.6	5.3.1	6.1.3	6.2.3	6.3.3	7.1.1	7.2.1	7.3.1	7.4.1	7.5.1	7.6.6	8	15
ILL_5533	0.887423	1.1.9	1.2.1	1.3.4	1.4.1	2.1.7	2.2.3	2.3.1	2.4.1	2.5.1	2.6.7	2.7.1	2.8.1	2.9.1	3.1.1	3.2.7	3.3.1	3.4.1	4.1.1	4.2.3	4.3.3	4.4.3	5.1.3	5.2.1	5.3.1	6.1.1	6.2.10	6.3.6	7.1.1	7.2.3	7.3.7	7.4.5	7.5.1	7.6.1	9	16
ILL_5956	0.939352	1.1.1	1.2.1	1.3.1	1.4.5	2.1.1	2.2.3	2.3.1	2.4.1	2.5.1	2.6.2	2.7.7	2.8.1	2.9.1	3.1.1	3.2.1	3.3.1	3.4.1	4.1.6	4.2.1	4.3.1	4.4.3	5.1.1	5.2.6	5.3.3	6.1.6	6.2.3	6.3.1	7.1.1	7.2.1	7.3.1	7.4.1	7.5.3	7.6.6	7	18
W6_27780	0.946588	1.1.1	1.2.5	1.3.1	1.4.1	2.1.1	2.2.7	2.3.1	2.4.1	2.5.3	2.6.7	2.7.11	2.8.1	2.9.1	3.1.1	3.2.5	3.3.1	3.4.1	4.1.1	4.2.1	4.3.1	4.4.1	5.1.1	5.2.1	5.3.1	6.1.1	6.2.1	6.3.6	7.1.1	7.2.1	7.3.1	7.4.5	7.5.1	7.6.1	12	13
ILL_6925	0.950342	1.1.1	1.2.1	1.3.2	1.4.4	2.1.12	2.2.7	2.3.1	2.4.1	2.5.1	2.6.12	2.7.4	2.8.1	2.9.1	3.1.1	3.2.5	3.3.1	3.4.1	4.1.1	4.2.3	4.3.3	4.4.3	5.1.3	5.2.1	5.3.1	6.1.1	6.2.1	6.3.6	7.1.1	7.2.3	7.3.3	7.4.5	7.5.1	7.6.1	8	15
W6_27767	0.958386	1.1.7	1.2.1	1.3.1	1.4.1	2.1.1	2.2.3	2.3.1	2.4.1	2.5.1	2.6.3	2.7.2	2.8.3	2.9.1	3.1.1	3.2.1	3.3.1	3.4.3	4.1.4	4.2.1	4.3.1	4.4.3	5.1.1	5.2.6	5.3.1	6.1.3	6.2.1	6.3.6	7.1.3	7.2.1	7.3.1	7.4.3	7.5.1	7.6.1	11	14
ILL_5653	0.972376	1.1.1	1.2.5	1.3.1	1.4.1	2.1.12	2.2.3	2.3.1	2.4.1	2.5.1	2.6.7	2.7.11	2.8.1	2.9.1	3.1.1	3.2.5	3.3.1	3.4.1	4.1.1	4.2.3	4.3.3	4.4.3	5.1.1	5.2.1	5.3.1	6.1.1	6.2.10	6.3.6	7.1.1	7.2.3	7.3.1	7.4.3	7.5.3	7.6.1	7	17
ILL_5595	0.978281	1.1.9	1.2.1	1.3.4	1.4.5	2.1.1	2.2.3	2.3.1	2.4.1	2.5.1	2.6.7	2.7.1	2.8.1	2.9.6	3.1.1	3.2.5	3.3.5	3.4.1	4.1.1	4.2.1	4.3.1	4.4.1	5.1.1	5.2.6	5.3.1	6.1.3	6.2.3	6.3.6	7.1.1	7.2.3	7.3.7	7.4.5	7.5.3	7.6.1	9	16
PI_432002	1.00521	1.1.1	1.2.1	1.3.1	1.4.5	2.1.1	2.2.1	2.3.1	2.4.1	2.5.1	2.6.2	2.7.4	2.8.1	2.9.1	3.1.1	3.2.1	3.3.9	3.4.1	4.1.6	4.2.1	4.3.1	4.4.1	5.1.1	5.2.9	5.3.3	6.1.8	6.2.1	6.3.1	7.1.1	7.2.1	7.3.7	7.4.1	7.5.3	7.6.6	8	17
ILL_705	1.00901	1.1.1	1.2.5	1.3.1	1.4.1	2.1.1	2.2.3	2.3.8	2.4.1	2.5.1	2.6.3	2.7.1	2.8.3	2.9.1	3.1.1	3.2.1	3.3.1	3.4.1	4.1.1	4.2.1	4.3.1	4.4.7	5.1.1	5.2.6	5.3.1	6.1.6	6.2.1	6.3.1	7.1.1	7.2.1	7.3.1	7.4.3	7.5.3	7.6.3	10	15
PI_431768	1.05732	1.1.1	1.2.1	1.3.1	1.4.1	2.1.1	2.2.1	2.3.1	2.4.1	2.5.1	2.6.1	2.7.4	2.8.3	2.9.1	3.1.1	3.2.1	3.3.5	3.4.1	4.1.6	4.2.1	4.3.1	4.4.1	5.1.1	5.2.1	5.3.1	6.1.3	6.2.5	6.3.1	7.1.1	7.2.1	7.3.7	7.4.5	7.5.1	7.6.6	6	20
PI_431679	1.07071	1.1.1	1.2.1	1.3.1	1.4.1	2.1.1	2.2.1	2.3.1	2.4.1	2.5.1	2.6.2	2.7.1	2.8.3	2.9.1	3.1.5	3.2.1	3.3.9	3.4.1	4.1.4	4.2.1	4.3.1	4.4.3	5.1.1	5.2.9	5.3.3	6.1.3	6.2.1	6.3.1	7.1.1	7.2.1	7.3.1	7.4.1	7.5.3	7.6.6	6	20
PI_431923	1.07658	1.1.1	1.2.3	1.3.4	1.4.1	2.1.1	2.2.1	2.3.1	2.4.1	2.5.1	2.6.2	2.7.1	2.8.1	2.9.1	3.1.1	3.2.1	3.3.1	3.4.1	4.1.6	4.2.1	4.3.1	4.4.1	5.1.1	5.2.3	5.3.3	6.1.6	6.2.3	6.3.1	7.1.1	7.2.1	7.3.7	7.4.1	7.5.3	7.6.6	6	18
PI_178971	1.08811	1.1.1	1.2.1	1.3.1	1.4.5	2.1.1	2.2.1	2.3.1	2.4.1	2.5.1	2.6.2	2.7.1	2.8.1	2.9.1	3.1.5	3.2.1	3.3.1	3.4.1	4.1.6	4.2.1	4.3.1	4.4.3	5.1.1	5.2.9	5.3.3	6.1.6	6.2.3	6.3.3	7.1.1	7.2.1	7.3.7	7.4.1	7.5.3	7.6.6	8	17
PI_431630	1.09045	1.1.1	1.2.1	1.3.3	1.4.1	2.1.1	2.2.1	2.3.1	2.4.1	2.5.1	2.6.2	2.7.7	2.8.1	2.9.1	3.1.1	3.2.1	3.3.9	3.4.1	4.1.3	4.2.1	4.3.1	4.4.1	5.1.1	5.2.4	5.3.3	6.1.6	6.2.3	6.3.1	7.1.1	7.2.1	7.3.7	7.4.1	7.5.3	7.6.6	6	18
ILL_3517	1.1242	1.1.7	1.2.1	1.3.1	1.4.5	2.1.1	2.2.1	2.3.3	2.4.1	2.5.1	2.6.1	2.7.7	2.8.3	2.9.1	3.1.5	3.2.1	3.3.3	3.4.3	4.1.1	4.2.1	4.3.1	4.4.3	5.1.1	5.2.6	5.3.1	6.1.3	6.2.3	6.3.3	7.1.1	7.2.1	7.3.1	7.4.1	7.5.1	7.6.6	9	14
PI_432190	1.13179	1.1.1	1.2.5	1.3.1	1.4.1	2.1.12	2.2.3	2.3.1	2.4.1	2.5.1	2.6.3	2.7.11	2.8.1	2.9.1	3.1.1	3.2.5	3.3.5	3.4.1	4.1.1	4.2.3	4.3.1	4.4.3	5.1.1	5.2.1	5.3.1	6.1.6	6.2.1	6.3.1	7.1.1	7.2.3	7.3.1	7.4.5	7.5.3	7.6.1	6	19
PI_472137	1.14845	1.1.7	1.2.4	1.3.1	1.4.5	2.1.1	2.2.1	2.3.3	2.4.1	2.5.1	2.6.1	2.7.7	2.8.3	2.9.1	3.1.5	3.2.1	3.3.3	3.4.1	4.1.1	4.2.1	4.3.1	4.4.3	5.1.1	5.2.6	5.3.1	6.1.3	6.2.3	6.3.3	7.1.1	7.2.1	7.3.1	7.4.1	7.5.1	7.6.6	8	15
ILL_635	1.15703	1.1.1	1.2.5	1.3.1	1.4.1	2.1.1	2.2.3	2.3.1	2.4.1	2.5.1	2.6.7	2.7.13	2.8.3	2.9.1	3.1.1	3.2.1	3.3.1	3.4.3	4.1.1	4.2.1	4.3.1	4.4.7	5.1.1	5.2.6	5.3.1	6.1.6	6.2.1	6.3.1	7.1.1	7.2.1	7.3.1	7.4.3	7.5.3	7.6.3	10	15
PI_431622	1.16895	1.1.1	1.2.1	1.3.1	1.4.1	2.1.1	2.2.1	2.3.1	2.4.1	2.5.1	2.6.2	2.7.4	2.8.1	2.9.1	3.1.5	3.2.1	3.3.9	3.4.1	4.1.6	4.2.1	4.3.1	4.4.3	5.1.1	5.2.9	5.3.3	6.1.3	6.2.3	6.3.1	7.1.1	7.2.1	7.3.1	7.4.1	7.5.3	7.6.6	7	19
ILL_4738	1.18238	1.1.1	1.2.5	1.3.1	1.4.1	2.1.1	2.2.1	2.3.1	2.4.1	2.5.1	2.6.12	2.7.1	2.8.3	2.9.1	3.1.1	3.2.1	3.3.5	3.4.1	4.1.1	4.2.1	4.3.1	4.4.1	5.1.1	5.2.6	5.3.1	6.1.6	6.2.1	6.3.1	7.1.1	7.2.1	7.3.1	7.4.5	7.5.1	7.6.3	8	17
PI_320936	1.21285	1.1.1	1.2.1	1.3.1	1.4.1	2.1.10	2.2.3	2.3.7	2.4.1	2.5.1	2.6.3	2.7.12	2.8.1	2.9.6	3.1.1	3.2.1	3.3.1	3.4.3	4.1.1	4.2.1	4.3.1	4.4.1	5.1.1	5.2.6	5.3.1	6.1.6	6.2.1	6.3.1	7.1.1	7.2.1	7.3.1	7.4.3	7.5.3	7.6.3	9	14
PI_432005	1.2309	1.1.1	1.2.1	1.3.1	1.4.1	2.1.1	2.2.1	2.3.1	2.4.1	2.5.1	2.6.2	2.7.1	2.8.1	2.9.1	3.1.5	3.2.1	3.3.9	3.4.1	4.1.6	4.2.1	4.3.1	4.4.3	5.1.1	5.2.9	5.3.3	6.1.6	6.2.3	6.3.1	7.1.1	7.2.3	7.3.3	7.4.5	7.5.1	7.6.6	5	21
PI_432106	1.24294	1.1.9	1.2.1	1.3.1	1.4.1	2.1.1	2.2.7	2.3.1	2.4.1	2.5.3	2.6.12	2.7.11	2.8.3	2.9.1	3.1.1	3.2.5	3.3.5	3.4.1	4.1.1	4.2.3	4.3.3	4.4.1	5.1.1	5.2.1	5.3.1	6.1.1	6.2.5	6.3.1	7.1.1	7.2.3	7.3.3	7.4.5	7.5.1	7.6.1	6	19
PI_420924	1.38502	1.1.3	1.2.4	1.3.4	1.4.1	2.1.12	2.2.3	2.3.1	2.4.1	2.5.1	2.6.7	2.7.4	2.8.1	2.9.1	3.1.1	3.2.7	3.3.1	3.4.1	4.1.1	4.2.3	4.3.4	4.4.3	5.1.1	5.2.1	5.3.1	6.1.1	6.2.10	6.3.6	7.1.1	7.2.3	7.3.1	7.4.5	7.5.1	7.6.1	6	16
PI_432212	1.39246	1.1.1	1.2.1	1.3.1	1.4.1	2.1.1	2.2.1	2.3.1	2.4.1	2.5.1	2.6.2	2.7.1	2.8.1	2.9.1	3.1.5	3.2.1	3.3.9	3.4.1	4.1.6	4.2.1	4.3.1	4.4.3	5.1.1	5.2.9	5.3.3	6.1.3	6.2.1	6.3.1	7.1.1	7.2.1	7.3.1	7.4.1	7.5.3	7.6.6	7	19
PI_251784	1.39913	1.1.1	1.2.5	1.3.1	1.4.1	2.1.12	2.2.3	2.3.1	2.4.1	2.5.1	2.6.12	2.7.11	2.8.3	2.9.1	3.1.1	3.2.5	3.3.5	3.4.1	4.1.1	4.2.3	4.3.1	4.4.3	5.1.1	5.2.6	5.3.1	6.1.6	6.2.10	6.3.1	7.1.1	7.2.1	7.3.1	7.4.5	7.5.1	7.6.1	7	17
PI_290716	1.40076	1.1.1	1.2.1	1.3.1	1.4.5	2.1.1	2.2.1	2.3.1	2.4.1	2.5.1	2.6.2	2.7.1	2.8.1	2.9.1	3.1.5	3.2.1	3.3.1	3.4.1	4.1.1	4.2.1	4.3.1	4.4.3	5.1.1	5.2.9	5.3.3	6.1.1	6.2.3	6.3.3	7.1.1	7.2.1	7.3.7	7.4.1	7.5.3	7.6.6	8	16
W6_27759	1.41612	1.1.1	1.2.5	1.3.1	1.4.1	2.1.1	2.2.1	2.3.1	2.4.1	2.5.1	2.6.12	2.7.1	2.8.3	2.9.1	3.1.1	3.2.1	3.3.5	3.4.1	4.1.1	4.2.1	4.3.1	4.4.1	5.1.1	5.2.6	5.3.1	6.1.6	6.2.1	6.3.1	7.1.1	7.2.1	7.3.1	7.4.5	7.5.1	7.6.3	8	17
ILL_4926	1.43093	1.1.1	1.2.1	1.3.1	1.4.1	2.1.12	2.2.7	2.3.1	2.4.1	2.5.3	2.6.12	2.7.1	2.8.1	2.9.1	3.1.1	3.2.5	3.3.5	3.4.1	4.1.1	4.2.3	4.3.1	4.4.3	5.1.1	5.2.1	5.3.1	6.1.3	6.2.3	6.3.6	7.1.1	7.2.3	7.3.1	7.4.5	7.5.1	7.6.1	9	16
ILL_4345	1.4359	1.1.7	1.2.1	1.3.1	1.4.5	2.1.1	2.2.1	2.3.1	2.4.1	2.5.1	2.6.1	2.7.7	2.8.3	2.9.1	3.1.5	3.2.1	3.3.3	3.4.3	4.1.1	4.2.1	4.3.1	4.4.3	5.1.1	5.2.6	5.3.1	6.1.3	6.2.3	6.3.3	7.1.1	7.2.1	7.3.1	7.4.1	7.5.1	7.6.6	9	15
PI_432085	1.47407	1.1.7	1.2.4	1.3.4	1.4.1	2.1.1	2.2.1	2.3.1	2.4.1	2.5.1	2.6.12	2.7.11	2.8.3	2.9.1	3.1.1	3.2.5	3.3.5	3.4.1	4.1.6	4.2.1	4.3.1	4.4.1	5.1.1	5.2.1	5.3.1	6.1.6	6.2.5	6.3.1	7.1.1	7.2.3	7.3.3	7.4.5	7.5.1	7.6.1	5	21
PI_297767	1.47909	1.1.9	1.2.1	1.3.1	1.4.1	2.1.11	2.2.7	2.3.1	2.4.1	2.5.3	2.6.12	2.7.1	2.8.1	2.9.1	3.1.1	3.2.5	3.3.1	3.4.1	4.1.1	4.2.3	4.3.3	4.4.3	5.1.1	5.2.1	5.3.1	6.1.1	6.2.10	6.3.6	7.1.1	7.2.2	7.3.1	7.4.5	7.5.1	7.6.1	9	14
PI_431643	1.48631	1.1.7	1.2.1	1.3.4	1.4.1	2.1.1	2.2.3	2.3.1	2.4.1	2.5.1	2.6.1	2.7.7	2.8.3	2.9.6	3.1.1	3.2.1	3.3.1	3.4.1	4.1.6	4.2.1	4.3.1	4.4.1	5.1.1	5.2.9	5.3.1	6.1.6	6.2.5	6.3.1	7.1.1	7.2.1	7.3.1	7.4.5	7.5.1	7.6.6	7	19
ILL_597	1.51596	1.1.1	1.2.1	1.3.1	1.4.1	2.1.1	2.2.7	2.3.1	2.4.3	2.5.3	2.6.12	2.7.11	2.8.1	2.9.1	3.1.1	3.2.5	3.3.1	3.4.1	4.1.1	4.2.3	4.3.3	4.4.3	5.1.3	5.2.1	5.3.3	6.1.1	6.2.10	6.3.6	7.1.1	7.2.3	7.3.3	7.4.5	7.5.4	7.6.2	6	17
PI_431666	1.51693	1.1.1	1.2.1	1.3.1	1.4.1	2.1.1	2.2.1	2.3.1	2.4.1	2.5.1	2.6.1	2.7.1	2.8.1	2.9.1	3.1.5	3.2.1	3.3.9	3.4.1	4.1.6	4.2.1	4.3.1	4.4.3	5.1.1	5.2.9	5.3.3	6.1.3	6.2.1	6.3.1	7.1.1	7.2.1	7.3.1	7.4.1	7.5.3	7.6.6	7	19
ILL_82	1.55205	1.1.1	1.2.1	1.3.1	1.4.5	2.1.1	2.2.1	2.3.1	2.4.1	2.5.1	2.6.1	2.7.4	2.8.1	2.9.1	3.1.5	3.2.1	3.3.9	3.4.1	4.1.6	4.2.1	4.3.1	4.4.3	5.1.1	5.2.9	5.3.3	6.1.1	6.2.3	6.3.1	7.1.1	7.2.1	7.3.1	7.4.1	7.5.3	7.6.6	8	17
PI_431810	1.56902	1.1.9	1.2.1	1.3.1	1.4.1	2.1.1	2.2.1	2.3.1	2.4.1	2.5.1	2.6.12	2.7.1	2.8.1	2.9.1	3.1.1	3.2.1	3.3.1	3.4.1	4.1.1	4.2.1	4.3.1	4.4.1	5.1.1	5.2.3	5.3.1	6.1.6	6.2.5	6.3.1	7.1.1	7.2.3	7.3.1	7.4.5	7.5.1	7.6.6	7	18
PI_472400	1.5765	1.1.7	1.2.1	1.3.1	1.4.5	2.1.1	2.2.1	2.3.3	2.4.1	2.5.1	2.6.1	2.7.7	2.8.3	2.9.1	3.1.5	3.2.1	3.3.3	3.4.1	4.1.1	4.2.1	4.3.1	4.4.3	5.1.1	5.2.6	5.3.1	6.1.3	6.2.3	6.3.3	7.1.1	7.2.1	7.3.1	7.4.1	7.5.1	7.6.6	8	15
PI_320941	1.5867	1.1.1	1.2.1	1.3.4	1.4.1	2.1.1	2.2.1	2.3.1	2.4.1	2.5.1	2.6.2	2.7.1	2.8.1	2.9.1	3.1.1	3.2.1	3.3.1	3.4.1	4.1.6	4.2.1	4.3.1	4.4.1	5.1.1	5.2.9	5.3.3	6.1.6	6.2.3	6.3.1	7.1.1	7.2.1	7.3.7	7.4.1	7.5.3	7.6.6	7	19
PI_193547	1.60052	1.1.1	1.2.4	1.3.1	1.4.5	2.1.1	2.2.1	2.3.1	2.4.1	2.5.1	2.6.2	2.7.1	2.8.1	2.9.1	3.1.5	3.2.1	3.3.1	3.4.3	4.1.1	4.2.1	4.3.1	4.4.1	5.1.1	5.2.9	5.3.3	6.1.6	6.2.3	6.3.3	7.1.1	7.2.1	7.3.7	7.4.1	7.5.3	7.6.6	9	16
PI_432184	1.62046	1.1.1	1.2.1	1.3.1	1.4.1	2.1.1	2.2.1	2.3.1	2.4.1	2.5.1	2.6.2	2.7.4	2.8.1	2.9.6	3.1.1	3.2.1	3.3.1	3.4.1	4.1.6	4.2.1	4.3.1	4.4.1	5.1.1	5.2.1	5.3.1	6.1.6	6.2.5	6.3.1	7.1.1	7.2.1	7.3.7	7.4.5	7.5.1	7.6.6	7	19
PI_299285	1.62108	1.1.1	1.2.5	1.3.1	1.4.1	2.1.1	2.2.3	2.3.1	2.4.1	2.5.1	2.6.12	2.7.11	2.8.1	2.9.1	3.1.1	3.2.5	3.3.1	3.4.3	4.1.1	4.2.3	4.3.3	4.4.3	5.1.1	5.2.1	5.3.1	6.1.1	6.2.10	6.3.6	7.1.1	7.2.3	7.3.3	7.4.5	7.5.3	7.6.1	6	19
PI_472205	1.64747	1.1.1	1.2.1	1.3.1	1.4.5	2.1.1	2.2.1	2.3.3	2.4.1	2.5.1	2.6.1	2.7.7	2.8.3	2.9.1	3.1.5	3.2.1	3.3.3	3.4.1	4.1.1	4.2.1	4.3.1	4.4.3	5.1.1	5.2.6	5.3.1	6.1.3	6.2.3	6.3.3	7.1.1	7.2.1	7.3.1	7.4.1	7.5.1	7.6.6	8	15
ILL_598	1.67924	1.1.1	1.2.1	1.3.1	1.4.5	2.1.1	2.2.1	2.3.1	2.4.1	2.5.1	2.6.2	2.7.4	2.8.1	2.9.1	3.1.5	3.2.1	3.3.9	3.4.1	4.1.6	4.2.1	4.3.1	4.4.3	5.1.1	5.2.9	5.3.3	6.1.3	6.2.3	6.3.1	7.1.1	7.2.1	7.3.1	7.4.1	7.5.3	7.6.6	8	18
ILL_5424	1.67966	1.1.1	1.2.5	1.3.1	1.4.1	2.1.1	2.2.3	2.3.7	2.4.1	2.5.1	2.6.3	2.7.1	2.8.3	2.9.1	3.1.1	3.2.1	3.3.1	3.4.1	4.1.1	4.2.1	4.3.1	4.4.7	5.1.1	5.2.6	5.3.1	6.1.6	6.2.1	6.3.1	7.1.1	7.2.1	7.3.1	7.4.3	7.5.3	7.6.3	9	15
ILL_5505	1.71619	1.1.1	1.2.1	1.3.1	1.4.1	2.1.1	2.2.1	2.3.1	2.4.1	2.5.1	2.6.2	2.7.1	2.8.1	2.9.1	3.1.5	3.2.1	3.3.9	3.4.1	4.1.6	4.2.1	4.3.1	4.4.3	5.1.1	5.2.9	5.3.3	6.1.3	6.2.1	6.3.1	7.1.1	7.2.1	7.3.1	7.4.1	7.5.3	7.6.6	7	19
ILL_556	1.71742	1.1.7	1.2.3	1.3.1	1.4.1	2.1.1	2.2.3	2.3.1	2.4.1	2.5.1	2.6.7	2.7.1	2.8.1	2.9.6	3.1.1	3.2.1	3.3.1	3.4.1	4.1.6	4.2.3	4.3.1	4.4.3	5.1.1	5.2.6	5.3.1	6.1.6	6.2.3	6.3.1	7.1.3	7.2.1	7.3.1	7.4.3	7.5.1	7.6.1	9	15
PI_431884	1.73627	1.1.7	1.2.1	1.3.1	1.4.1	2.1.1	2.2.3	2.3.1	2.4.1	2.5.1	2.6.1	2.7.2	2.8.3	2.9.1	3.1.1	3.2.1	3.3.1	3.4.1	4.1.6	4.2.1	4.3.1	4.4.1	5.1.1	5.2.6	5.3.1	6.1.6	6.2.5	6.3.1	7.1.1	7.2.1	7.3.1	7.4.1	7.5.1	7.6.6	7	18
ILL_1013	1.77247	1.1.1	1.2.1	1.3.1	1.4.1	2.1.4	2.2.3	2.3.1	2.4.1	2.5.1	2.6.12	2.7.11	2.8.1	2.9.1	3.1.1	3.2.5	3.3.1	3.4.1	4.1.1	4.2.3	4.3.3	4.4.3	5.1.1	5.2.1	5.3.1	6.1.1	6.2.10	6.3.6	7.1.1	7.2.3	7.3.3	7.4.5	7.5.1	7.6.1	6	19
PI_431618	1.79277	1.1.7	1.2.1	1.3.1	1.4.1	2.1.1	2.2.3	2.3.1	2.4.1	2.5.1	2.6.1	2.7.7	2.8.3	2.9.1	3.1.1	3.2.1	3.3.5	3.4.1	4.1.6	4.2.1	4.3.1	4.4.1	5.1.1	5.2.1	5.3.1	6.1.1	6.2.5	6.3.1	7.1.1	7.2.3	7.3.3	7.4.5	7.5.1	7.6.1	5	20
PI_451763	1.80323	1.1.9	1.2.1	1.3.1	1.4.1	2.1.12	2.2.3	2.3.1	2.4.1	2.5.1	2.6.7	2.7.11	2.8.1	2.9.1	3.1.1	3.2.5	3.3.5	3.4.1	4.1.1	4.2.3	4.3.1	4.4.2	5.1.1	5.2.6	5.3.1	6.1.6	6.2.1	6.3.1	7.1.1	7.2.1	7.3.1	7.4.5	7.5.1	7.6.1	8	15
PI_472161	1.83311	1.1.1	1.2.1	1.3.1	1.4.5	2.1.1	2.2.1	2.3.3	2.4.1	2.5.1	2.6.1	2.7.7	2.8.3	2.9.1	3.1.5	3.2.1	3.3.3	3.4.1	4.1.1	4.2.1	4.3.1	4.4.3	5.1.1	5.2.6	5.3.1	6.1.3	6.2.3	6.3.3	7.1.1	7.2.1	7.3.7	7.4.1	7.5.1	7.6.6	8	15
ILL_4782	1.84896	1.1.1	1.2.1	1.3.1	1.4.1	2.1.1	2.2.1	2.3.1	2.4.1	2.5.1	2.6.2	2.7.1	2.8.1	2.9.1	3.1.5	3.2.1	3.3.9	3.4.1	4.1.6	4.2.1	4.3.1	4.4.1	5.1.1	5.2.9	5.3.3	6.1.3	6.2.1	6.3.1	7.1.1	7.2.1	7.3.1	7.4.1	7.5.3	7.6.6	7	19
PI_432033	1.87119	1.1.1	1.2.1	1.3.1	1.4.5	2.1.1	2.2.1	2.3.1	2.4.1	2.5.1	2.6.2	2.7.7	2.8.1	2.9.1	3.1.3	3.2.1	3.3.9	3.4.1	4.1.6	4.2.1	4.3.1	4.4.3	5.1.1	5.2.9	5.3.3	6.1.8	6.2.1	6.3.1	7.1.1	7.2.1	7.3.1	7.4.1	7.5.3	7.6.6	8	17
ILL_223	1.89765	1.1.7	1.2.4	1.3.4	1.4.1	2.1.1	2.2.3	2.3.1	2.4.1	2.5.1	2.6.1	2.7.11	2.8.3	2.9.1	3.1.1	3.2.5	3.3.5	3.4.1	4.1.6	4.2.1	4.3.1	4.4.1	5.1.1	5.2.1	5.3.1	6.1.6	6.2.5	6.3.1	7.1.1	7.2.3	7.3.1	7.4.5	7.5.1	7.6.6	5	21
PI_518734	1.97333	1.1.1	1.2.5	1.3.1	1.4.1	2.1.12	2.2.3	2.3.1	2.4.1	2.5.1	2.6.7	2.7.13	2.8.1	2.9.1	3.1.1	3.2.1	3.3.1	3.4.1	4.1.1	4.2.1	4.3.1	4.4.3	5.1.1	5.2.1	5.3.1	6.1.7	6.2.1	6.3.1	7.1.1	7.2.1	7.3.1	7.4.3	7.5.3	7.6.1	10	15
PI_429369	2.03218	1.1.9	1.2.1	1.3.1	1.4.1	2.1.1	2.2.3	2.3.1	2.4.1	2.5.1	2.6.12	2.7.11	2.8.3	2.9.1	3.1.1	3.2.5	3.3.5	3.4.1	4.1.6	4.2.1	4.3.1	4.4.1	5.1.1	5.2.1	5.3.1	6.1.1	6.2.5	6.3.1	7.1.1	7.2.1	7.3.1	7.4.5	7.5.1	7.6.6	7	18
PI_431613	2.04176	1.1.4	1.2.1	1.3.1	1.4.1	2.1.1	2.2.4	2.3.1	2.4.1	2.5.3	2.6.10	2.7.10	2.8.3	2.9.1	3.1.1	3.2.1	3.3.8	3.4.1	4.1.1	4.2.2	4.3.2	4.4.1	5.1.1	5.2.2	5.3.1	6.1.1	6.2.5	6.3.1	7.1.1	7.2.2	7.3.3	7.4.5	7.5.1	7.6.4	3	15
PI_451766	2.05116	1.1.1	1.2.5	1.3.1	1.4.1	2.1.12	2.2.3	2.3.1	2.4.1	2.5.1	2.6.3	2.7.11	2.8.1	2.9.1	3.1.1	3.2.5	3.3.5	3.4.1	4.1.1	4.2.3	4.3.1	4.4.3	5.1.1	5.2.1	5.3.1	6.1.6	6.2.1	6.3.1	7.1.1	7.2.3	7.3.1	7.4.5	7.5.3	7.6.1	6	19
PI_472372	2.0844	1.1.7	1.2.1	1.3.1	1.4.5	2.1.1	2.2.1	2.3.1	2.4.1	2.5.1	2.6.1	2.7.7	2.8.3	2.9.1	3.1.5	3.2.1	3.3.3	3.4.1	4.1.1	4.2.1	4.3.1	4.4.3	5.1.1	5.2.6	5.3.1	6.1.3	6.2.3	6.3.3	7.1.1	7.2.1	7.3.1	7.4.1	7.5.1	7.6.6	8	16
PI_298923	2.08445	1.1.7	1.2.1	1.3.1	1.4.1	2.1.1	2.2.3	2.3.1	2.4.1	2.5.1	2.6.12	2.7.11	2.8.3	2.9.1	3.1.1	3.2.5	3.3.5	3.4.1	4.1.6	4.2.3	4.3.1	4.4.3	5.1.1	5.2.9	5.3.1	6.1.3	6.2.5	6.3.1	7.1.1	7.2.1	7.3.1	7.4.5	7.5.1	7.6.6	6	20
PI_472383	2.11654	1.1.7	1.2.1	1.3.1	1.4.5	2.1.1	2.2.1	2.3.3	2.4.1	2.5.1	2.6.1	2.7.7	2.8.3	2.9.1	3.1.5	3.2.1	3.3.3	3.4.3	4.1.1	4.2.1	4.3.1	4.4.3	5.1.1	5.2.6	5.3.1	6.1.3	6.2.3	6.3.3	7.1.1	7.2.1	7.3.1	7.4.1	7.5.1	7.6.6	9	14
ILL_494	2.15637	1.1.9	1.2.1	1.3.4	1.4.1	2.1.4	2.2.3	2.3.1	2.4.1	2.5.1	2.6.12	2.7.1	2.8.1	2.9.1	3.1.1	3.2.5	3.3.5	3.4.1	4.1.1	4.2.3	4.3.3	4.4.3	5.1.1	5.2.1	5.3.1	6.1.1	6.2.3	6.3.6	7.1.1	7.2.3	7.3.1	7.4.5	7.5.3	7.6.1	7	18
ILL_7745	2.16288	1.1.1	1.2.1	1.3.1	1.4.5	2.1.1	2.2.1	2.3.1	2.4.1	2.5.1	2.6.2	2.7.7	2.8.3	2.9.1	3.1.5	3.2.1	3.3.1	3.4.1	4.1.6	4.2.1	4.3.1	4.4.3	5.1.1	5.2.9	5.3.1	6.1.6	6.2.3	6.3.1	7.1.1	7.2.1	7.3.7	7.4.1	7.5.3	7.6.6	8	18
ILL_6185	2.18109	1.1.1	1.2.5	1.3.1	1.4.1	2.1.1	2.2.3	2.3.1	2.4.1	2.5.1	2.6.3	2.7.1	2.8.3	2.9.1	3.1.1	3.2.1	3.3.1	3.4.2	4.1.1	4.2.1	4.3.1	4.4.1	5.1.1	5.2.6	5.3.1	6.1.6	6.2.1	6.3.1	7.1.1	7.2.1	7.3.1	7.4.3	7.5.3	7.6.3	8	16
ILL_6272	2.28736	1.1.1	1.2.1	1.3.1	1.4.1	2.1.12	2.2.3	2.3.6	2.4.1	2.5.1	2.6.12	2.7.1	2.8.1	2.9.1	3.1.1	3.2.1	3.3.1	3.4.1	4.1.1	4.2.3	4.3.1	4.4.1	5.1.1	5.2.1	5.3.1	6.1.1	6.2.1	6.3.6	7.1.1	7.2.1	7.3.7	7.4.5	7.5.1	7.6.1	8	15
PI_431633	2.30051	1.1.1	1.2.1	1.3.1	1.4.1	2.1.1	2.2.1	2.3.1	2.4.1	2.5.1	2.6.2	2.7.4	2.8.1	2.9.1	3.1.5	3.2.1	3.3.9	3.4.1	4.1.6	4.2.1	4.3.1	4.4.3	5.1.1	5.2.9	5.3.3	6.1.3	6.2.3	6.3.1	7.1.1	7.2.1	7.3.1	7.4.1	7.5.3	7.6.6	7	19
PI_311107	2.33658	1.1.9	1.2.1	1.3.1	1.4.1	2.1.4	2.2.3	2.3.1	2.4.1	2.5.1	2.6.12	2.7.1	2.8.1	2.9.1	3.1.1	3.2.5	3.3.5	3.4.1	4.1.1	4.2.3	4.3.3	4.4.3	5.1.1	5.2.1	5.3.1	6.1.1	6.2.10	6.3.6	7.1.1	7.2.3	7.3.3	7.4.5	7.5.1	7.6.1	7	18
W6_27781	2.40587	1.1.1	1.2.1	1.3.1	1.4.1	2.1.12	2.2.3	2.3.7	2.4.1	2.5.1	2.6.12	2.7.1	2.8.1	2.9.1	3.1.1	3.2.1	3.3.1	3.4.1	4.1.1	4.2.3	4.3.1	4.4.1	5.1.1	5.2.6	5.3.1	6.1.3	6.2.1	6.3.4	7.1.1	7.2.3	7.3.7	7.4.5	7.5.1	7.6.1	6	16
PI_431756	2.44981	1.1.1	1.2.1	1.3.1	1.4.1	2.1.1	2.2.1	2.3.1	2.4.1	2.5.1	2.6.2	2.7.1	2.8.1	2.9.1	3.1.5	3.2.1	3.3.9	3.4.1	4.1.4	4.2.1	4.3.1	4.4.3	5.1.1	5.2.9	5.3.3	6.1.3	6.2.1	6.3.1	7.1.1	7.2.1	7.3.1	7.4.1	7.5.3	7.6.6	7	19
PI_432237	2.5672	1.1.1	1.2.1	1.3.1	1.4.1	2.1.1	2.2.1	2.3.1	2.4.1	2.5.1	2.6.1	2.7.4	2.8.3	2.9.1	3.1.1	3.2.5	3.3.1	3.4.1	4.1.1	4.2.3	4.3.4	4.4.1	5.1.1	5.2.1	5.3.3	6.1.3	6.2.5	6.3.1	7.1.1	7.2.3	7.3.8	7.4.5	7.5.1	7.6.1	2	22
PI_181771	2.85645	1.1.1	1.2.1	1.3.1	1.4.5	2.1.1	2.2.1	2.3.1	2.4.1	2.5.1	2.6.2	2.7.1	2.8.1	2.9.1	3.1.5	3.2.1	3.3.1	3.4.1	4.1.6	4.2.1	4.3.1	4.4.3	5.1.1	5.2.9	5.3.3	6.1.6	6.2.3	6.3.3	7.1.1	7.2.1	7.3.7	7.4.1	7.5.3	7.6.6	8	17
PI_431642	2.87234	1.1.7	1.2.1	1.3.1	1.4.1	2.1.1	2.2.1	2.3.1	2.4.1	2.5.1	2.6.12	2.7.11	2.8.3	2.9.1	3.1.1	3.2.1	3.3.1	3.4.1	4.1.6	4.2.1	4.3.1	4.4.1	5.1.1	5.2.1	5.3.1	6.1.6	6.2.5	6.3.1	7.1.1	7.2.1	7.3.1	7.4.5	7.5.1	7.6.1	7	19
PI_432071	2.87958	1.1.9	1.2.4	1.3.1	1.4.1	2.1.1	2.2.1	2.3.1	2.4.1	2.5.1	2.6.12	2.7.11	2.8.3	2.9.1	3.1.1	3.2.5	3.3.5	3.4.1	4.1.1	4.2.3	4.3.3	4.4.1	5.1.1	5.2.1	5.3.1	6.1.6	6.2.5	6.3.1	7.1.1	7.2.3	7.3.1	7.4.5	7.5.1	7.6.6	4	22
PI_431731	2.89657	1.1.1	1.2.1	1.3.1	1.4.1	2.1.1	2.2.1	2.3.1	2.4.1	2.5.1	2.6.1	2.7.4	2.8.1	2.9.1	3.1.5	3.2.1	3.3.9	3.4.1	4.1.6	4.2.1	4.3.1	4.4.3	5.1.1	5.2.9	5.3.3	6.1.3	6.2.3	6.3.1	7.1.1	7.2.1	7.3.1	7.4.1	7.5.3	7.6.6	7	19
ILL_2406	2.90615	1.1.1	1.2.1	1.3.4	1.4.5	2.1.1	2.2.1	2.3.1	2.4.1	2.5.1	2.6.2	2.7.1	2.8.3	2.9.6	3.1.1	3.2.1	3.3.5	3.4.1	4.1.6	4.2.1	4.3.1	4.4.1	5.1.1	5.2.1	5.3.3	6.1.3	6.2.3	6.3.1	7.1.1	7.2.3	7.3.3	7.4.5	7.5.1	7.6.1	5	21
ILL_7090	3.03676	1.1.1	1.2.1	1.3.1	1.4.1	2.1.12	2.2.3	2.3.1	2.4.1	2.5.1	2.6.7	2.7.11	2.8.3	2.9.1	3.1.3	3.2.7	3.3.1	3.4.1	4.1.1	4.2.3	4.3.3	4.4.3	5.1.1	5.2.1	5.3.3	6.1.1	6.2.9	6.3.1	7.1.1	7.2.3	7.3.1	7.4.4	7.5.4	7.6.1	3	20
PI_431640	3.0532	1.1.9	1.2.4	1.3.1	1.4.1	2.1.1	2.2.1	2.3.1	2.4.1	2.5.1	2.6.12	2.7.11	2.8.3	2.9.1	3.1.1	3.2.5	3.3.5	3.4.1	4.1.1	4.2.3	4.3.3	4.4.1	5.1.1	5.2.1	5.3.1	6.1.1	6.2.5	6.3.1	7.1.1	7.2.3	7.3.1	7.4.5	7.5.1	7.6.6	4	21
PI_329157	3.08811	1.1.7	1.2.1	1.3.4	1.4.1	2.1.1	2.2.3	2.3.1	2.4.1	2.5.1	2.6.1	2.7.11	2.8.3	2.9.6	3.1.1	3.2.1	3.3.1	3.4.1	4.1.6	4.2.1	4.3.1	4.4.1	5.1.1	5.2.1	5.3.1	6.1.6	6.2.5	6.3.1	7.1.1	7.2.3	7.3.1	7.4.5	7.5.1	7.6.6	5	21
ILL_4791	3.15944	1.1.1	1.2.5	1.3.1	1.4.1	2.1.12	2.2.3	2.3.1	2.4.1	2.5.1	2.6.12	2.7.1	2.8.3	2.9.1	3.1.3	3.2.1	3.3.5	3.4.1	4.1.1	4.2.3	4.3.1	4.4.3	5.1.1	5.2.1	5.3.1	6.1.6	6.2.1	6.3.1	7.1.1	7.2.1	7.3.1	7.4.5	7.5.3	7.6.1	6	19
PI_431863	3.1959	1.1.1	1.2.1	1.3.1	1.4.1	2.1.2	2.2.1	2.3.1	2.4.1	2.5.1	2.6.9	2.7.1	2.8.1	2.9.1	3.1.5	3.2.3	3.3.9	3.4.1	4.1.1	4.2.3	4.3.3	4.4.3	5.1.1	5.2.9	5.3.3	6.1.3	6.2.1	6.3.1	7.1.1	7.2.2	7.3.1	7.4.1	7.5.3	7.6.6	4	20
PI_299237	3.26894	1.1.1	1.2.1	1.3.1	1.4.1	2.1.1	2.2.2	2.3.1	2.4.1	2.5.1	2.6.12	2.7.11	2.8.1	2.9.1	3.1.1	3.2.1	3.3.9	3.4.3	4.1.1	4.2.3	4.3.3	4.4.3	5.1.1	5.2.1	5.3.3	6.1.3	6.2.1	6.3.1	7.1.1	7.2.1	7.3.3	7.4.1	7.5.3	7.6.6	4	21
ILL_1890	3.34349	1.1.1	1.2.1	1.3.1	1.4.1	2.1.1	2.2.7	2.3.1	2.4.1	2.5.3	2.6.12	2.7.11	2.8.1	2.9.1	3.1.1	3.2.5	3.3.1	3.4.1	4.1.1	4.2.3	4.3.3	4.4.3	5.1.1	5.2.1	5.3.1	6.1.1	6.2.10	6.3.6	7.1.1	7.2.3	7.3.3	7.4.5	7.5.3	7.6.1	6	19
PI_298023	3.42546	1.1.7	1.2.1	1.3.1	1.4.1	2.1.1	2.2.3	2.3.1	2.4.1	2.5.1	2.6.1	2.7.11	2.8.3	2.9.1	3.1.1	3.2.5	3.3.5	3.4.1	4.1.6	4.2.1	4.3.1	4.4.1	5.1.1	5.2.1	5.3.1	6.1.3	6.2.5	6.3.1	7.1.1	7.2.1	7.3.1	7.4.5	7.5.1	7.6.6	6	20
PI_472484	3.44142	1.1.7	1.2.4	1.3.1	1.4.5	2.1.1	2.2.1	2.3.3	2.4.1	2.5.1	2.6.1	2.7.7	2.8.3	2.9.1	3.1.5	3.2.1	3.3.3	3.4.1	4.1.1	4.2.1	4.3.1	4.4.3	5.1.1	5.2.6	5.3.1	6.1.3	6.2.3	6.3.3	7.1.1	7.2.1	7.3.1	7.4.1	7.5.1	7.6.6	8	15
ILL_890	3.59758	1.1.1	1.2.1	1.3.1	1.4.1	2.1.1	2.2.7	2.3.1	2.4.1	2.5.2	2.6.8	2.7.1	2.8.3	2.9.3	3.1.1	3.2.3	3.3.1	3.4.1	4.1.1	4.2.3	4.3.4	4.4.4	5.1.3	5.2.1	5.3.3	6.1.1	6.2.11	6.3.6	7.1.1	7.2.3	7.3.1	7.4.5	7.5.1	7.6.1	6	15
ILL_1649	3.67068	1.1.1	1.2.1	1.3.1	1.4.1	2.1.4	2.2.3	2.3.1	2.4.1	2.5.1	2.6.12	2.7.11	2.8.1	2.9.1	3.1.1	3.2.5	3.3.1	3.4.1	4.1.1	4.2.3	4.3.3	4.4.3	5.1.1	5.2.1	5.3.1	6.1.1	6.2.10	6.3.6	7.1.1	7.2.3	7.3.3	7.4.5	7.5.1	7.6.1	6	19
PI_329167	3.78507	1.1.7	1.2.1	1.3.1	1.4.1	2.1.1	2.2.7	2.3.1	2.4.1	2.5.3	2.6.12	2.7.11	2.8.3	2.9.1	3.1.1	3.2.5	3.3.5	3.4.1	4.1.1	4.2.3	4.3.3	4.4.1	5.1.1	5.2.1	5.3.1	6.1.1	6.2.5	6.3.1	7.1.1	7.2.3	7.3.1	7.4.5	7.5.1	7.6.6	5	20
PI_299215	3.7917	1.1.5	1.2.5	1.3.3	1.4.1	2.1.1	2.2.2	2.3.5	2.4.1	2.5.1	2.6.11	2.7.9	2.8.2	2.9.1	3.1.4	3.2.1	3.3.7	3.4.1	4.1.2	4.2.2	4.3.2	4.4.1	5.1.1	5.2.5	5.3.2	6.1.3	6.2.2	6.3.1	7.1.1	7.2.1	7.3.2	7.4.2	7.5.3	7.6.5	2	12
favorable haplotypes
unfavorable haplotypes
