# Supplementary material for: Dissecting the Genetic Architecture of Aphanomyces Root Rot Resistance in Lentil by QTL Mapping and Genome-Wide Association Study
Source: Int J Mol Sci. 2020 Mar 20;21(6):2129. doi: 10.3390/ijms21062129 (PMC7139309; doi:10.3390/ijms21062129)
Supplement: Supplementary file 1 [file ijms-21-02129-s001.zip › Supplementary Table S5-IJMS-final proofed.xlsx]

## Sheet: Sheet1
Title: Dissecting the genetic architecture of Aphanomyces root rot resistance in lentil by QTL mapping and genome-wide association study
Authors: Yu Ma1, Afef Marzougui2, Clarice J. Coyne3, Sindhuja Sankaran2, Dorrie Main1, Lyndon D. Porter4, Deus Mugabe5, Jamin A. Smitchger5, Chongyuan Zhang2, Md. Nurul Amin, Naser Rasheed7, Stephen Ficklin1, Rebecca J. McGee8*
1Department of Horticulture, Washington State University, 99164 Pullman, WA, USA
2Department of Biological Systems Engineering, Washington State University, 99164 Pullman, WA, USA
3USDA-ARS Plant Germplasm Introduction and Testing Unit, Washington State University, 99164 Pullman, WA, USA
4USDA-ARS Grain Legume Genetics and Physiology Research Unit, 99350 Prosser, WA, USA
5Department of Crop and Soil Sciences, Washington State University, 99164 Pullman, WA, USA
6Breeder Seed Production Center, Bangladesh Agricultural Research Institute, 5020 Debiganj, Panchagarh, Bangladesh
7Institute of Soil and Environmental Sciences, University of Agriculture, 38000 Faisalabad, Pakistan
8USDA-ARS Grain Legume Genetics and Physiology Research Unit, 99164 Pullman, WA, USA
*Corresponding author; rebecca.mcgee@usda.gov; +1 509-335-0300
Supplementary Table S5. Putative annotation of SNPs in detected LD blocks
LD block	Marker	Position	Associated traits	QTLs included	QTL cluster a	Gene context b	Putative annotation c
1.1	1568_27	72082214	RRI, RGB.blue	G.RRI-Lc.1.1, G.BLU-Lc1.1	QTL_cluster1	C	CBS domain protein/transporter associated domain protein
	1569_6	72094185				C	Cytochrome P450 family 71 protein
1.2	869_55	271624977	RRI	G.RRI-Lc.1.2		I	alpha-1
	869_51	271624981				I	alpha-1
	869_19	271625013				C	alpha-1
1.3	1602_19	75111033	RDL	G.RDL-Lc.1.1		I	ENTH/VHS/GAT family protein
	1604_28	75421049				C	Uncharacterized protein
1.4	1322_11	329971868	RGB.saturation	G.SAT-Lc1.1		C	Serine/threonine protein phosphatase 2A regulatory subunit A
	1322_55	329971912				C	Serine/threonine protein phosphatase 2A regulatory subunit A
	1323_60	329974767				I	Serine/threonine protein phosphatase 2A regulatory subunit A
	1323_49	329974778				I	Serine/threonine protein phosphatase 2A regulatory subunit A
2.1	1826_64	102747407	RRI	G.RRI-Lc.2.1		C	Pentatricopeptide (PPR) repeat protein
	1827_77	102752887				O	RAB GTPase-like protein A1D
	1827_75	102752889				O	RAB GTPase-like protein A1D
	1827_74	102752890				O	RAB GTPase-like protein A1D
	1827_62	102752902				O	RAB GTPase-like protein A1D
	1827_56	102752908				O	RAB GTPase-like protein A1D
	1827_50	102752914				O	RAB GTPase-like protein A1D
2.2	2799_53	283548685	RRI	G.RRI-Lc.2.2		I	DNA/RNA helicase
	2802_40	283967414				C	Phototropic-responsive NPH3 family protein
2.3	2065_7	14688732	RDL	G.RDL-Lc.2.1		UTR	Helix loop helix DNA-binding domain protein
	2065_46	14688771				UTR	Helix loop helix DNA-binding domain protein
	2065_58	14688783				UTR	Helix loop helix DNA-binding domain protein
	2081_18	14878544				C	Nucleoporin protein Ndc1-Nup
2.4	2066_11	146997456	RDL	G.RDL-Lc.2.2		I	Cell division cycle-like protein
2.5	2770_18	279438011	RDL	G.RDL-Lc.2.3		I	Core-2/I-branching enzyme
2.6	1910_46	1168335	RGB.saturation	G.SAT-Lc2.1		C	Thiamine-phosphate pyrophosphorylase
	1913_27	1176106				I	ATP-dependent DNA helicase RecQ family protein
	1913_54	1176133				I	ATP-dependent DNA helicase RecQ family protein
	1913_55	1176134				I	ATP-dependent DNA helicase RecQ family protein
	1978_75	1292748				I	Importin beta-4
	1978_38	1292785				I	Importin beta-4
	1978_5	1292818				I	Importin beta-4
2.7	3450_16	9515156	RGB.saturation	G.SAT-Lc2.2	QTL_cluster2	I	Transmembrane protein
	3450_21	9515161				I	Transmembrane protein
	3450_26	9515166				I	Transmembrane protein
	3450_38	9515178				I	Transmembrane protein
	3450_53	9515193				I	Transmembrane protein
	3458_69	9668081				I	LRR receptor-like kinase
	3458_49	9668101				I	LRR receptor-like kinase
	3458_31	9668119				I	LRR receptor-like kinase
2.8	3136_31	41405986	RGB.blue	G.BLU-Lc2.1		I	Potassium transporter
2.9	3020_30	309295825	RGB.RPL	G.RPL-Lc2.1		C	Pectin esterase
	3025_23	309551746				C	Adenine nucleotide alpha hydrolase-like domain kinase
	3026_51	309553088				C	Adenine nucleotide alpha hydrolase-like domain kinase
	3028_63	309553121				C	Adenine nucleotide alpha hydrolase-like domain kinase
	3027_51	309553232				C	Adenine nucleotide alpha hydrolase-like domain kinase
	3027_69	309553250				C	Adenine nucleotide alpha hydrolase-like domain kinase
3.1	4444_78	192079178	RDL	G.RDL-Lc.3.1		C	Uncharacterized protein
	4444_32	192079224				C	Uncharacterized protein
	4444_31	192079225				C	Uncharacterized protein
	4444_12	192079244				C	Uncharacterized protein
	4445_35	192079718				C	Uncharacterized protein
3.2	4814_43	75993537	RGB.blue	G.BLU-Lc3.1		O	Disease resistance protein (TIR-NBS-LRR class)
	4814_10	75993570				O	Disease resistance protein (TIR-NBS-LRR class)
	4815_53	76413545				I	Uncharacterized protein
3.3	4402_66	189163393	RGB.blue	G.BLU-Lc3.2		C	DUF630 family protein
	4403_39	189225788				C	Plant regulator RWP-RK family protein
	4403_46	189225795				C	Plant regulator RWP-RK family protein
	4403_47	189225796				C	Plant regulator RWP-RK family protein
3.4	3562_69	110087020	RGB.RPL	G.RPL-Lc3.1		O	Protein phosphatase 2A regulatory B subunit family protein
	3562_32	110087057				O	Protein phosphatase 2A regulatory B subunit family protein
4.1	5009_13	109679991	RRI	G.RRI-Lc.4.1	QTL_cluster3	I	Carboxypeptidase
	5009_31	109680009				I	Carboxypeptidase
	5009_42	109680020				I	Carboxypeptidase
	5009_55	109680033				I	Carboxypeptidase
	5009_79	109680057				I	Carboxypeptidase
	5010_42	109732543				C	Uncharacterized protein
4.2	5190_31	145662855	RDL, RGB.RPL	G.RDL-Lc.4.1, G.RPL-Lc4.2	QTL_cluster3	C	Non-symbiotic hemoglobin 1 (MEDsa GLB1)
4.3	5066_8	123161839	RGB.saturation	G.SAT-Lc4.1	QTL_cluster3	I	Double-stranded RNA-binding motif protein
	5069_30	123435206				C	Putative plasma membrane intrinsic protein
4.4	6453_18	9587251	RGB.RPL	G.RPL-Lc4.1		I	Aspartate aminotransferase
	6453_78	9587311				I	Aspartate aminotransferase
5.1	7154_47	225981924	RRI, RGB.saturation	G.RRI-Lc.5.1, G.SAT-Lc5.1	QTL_cluster4	C	Chalcone-flavanone isomerase family protein
	7154_34	225981937				C	Chalcone-flavanone isomerase family protein
5.2	7539_74	258020934	RGB.saturation	G.SAT-Lc5.2	QTL_cluster5	I	BEL1-related homeotic protein
	7542_40	258022624				UTR	BEL1-related homeotic protein
	7542_24	258022640				UTR	BEL1-related homeotic protein
	7541_42	258022703				UTR	BEL1-related homeotic protein
	7541_54	258022715				UTR	BEL1-related homeotic protein
5.3	6649_58	127185901	RGB.RPL	G.RPL-Lc5.1	QTL_cluster4	C	Transcription factor jumonji family protein
6.1	9074_71	51257354	RRI	G.RRI-Lc.6.1		C	ENTH/VHS/GAT family protein
	9076_25	51268342				C	Glycinin G4
	9076_33	51268350				C	Glycinin G4
	9084_41	51508203				O	Response regulator receiver domain protein
6.2	8434_44	154707430	RRI	G.RRI-Lc.6.2		I	Archaeal/vacuolar-type H+-ATPase subunit B
	13690_53	154707524				I	Archaeal/vacuolar-type H+-ATPase subunit B
	8435_22	154709494				I	Archaeal/vacuolar-type H+-ATPase subunit B
	8442_65	155091517				C	Leucine zipper EF-hand transmembrane protein
6.3	9009_9	40654874	RDL, RGB.saturation, RGB.RPL	G.RDL-Lc.6.1, G.SAT-Lc6.1, G.RPL-Lc6.1,	QTL_cluster6	I	Protoporphyrinogen oxidase
	9011_79	40827415				I	GDSL-like lipase/acylhydrolase
	9011_46	40827448				I	GDSL-like lipase/acylhydrolase
7.1	9286_7	101144016	RRI	G.RRI-Lc.7.1	QTL_cluster7	I	Pectin esterase
7.2	10617_29	9677731	RDL	G.RDL-Lc.7.1		C	Protein VERNALIZATION INSENSITIVE 3
7.3	10390_79	62566589	RGB.saturation	G.SAT-Lc7.1		C	Uncharacterized protein
	10389_33	62566698				C	Uncharacterized protein
	10394_17	62649254				C	Solute carrier family 35 member C2
7.4	9492_47	157790680	RGB.saturation	G.SAT-Lc7.2	QTL_cluster7	I	ABC transporter A family protein
	9493_52	157951962				C	Uncharacterized protein
	9493_79	157951989				C	Uncharacterized protein
7.5	9616_63	197564444	RGB.blue	G.BLU-Lc7.1		O	Uncharacterized protein
	9616_58	197564449				O	Uncharacterized protein
	9616_9	197564498				O	Uncharacterized protein
	9619_68	197669636				C	Uncharacterized protein
7.6	10127_27	245915689	RGB.blue	G.BLU-Lc7.2		I	Homeobox/lipid-binding domain protein
	10132_55	245929840				I	Uncharacterized protein
a LD block belongs to QTL_cluster#
b C: coding sequence, I: intron, O: intergenic region, UTR: untranslated region in exon
c The format in bold represents the putative annotations were assigned to the SNPs within the seven QTL clusters. The highlighted genes are the candidate genes chosen for gene expression analysis
