# Supplementary material for: Dissecting the Genetic Architecture of Aphanomyces Root Rot Resistance in Lentil by QTL Mapping and Genome-Wide Association Study
Source: Int J Mol Sci. 2020 Mar 20;21(6):2129. doi: 10.3390/ijms21062129 (PMC7139309; doi:10.3390/ijms21062129)
Supplement: Supplementary file 1 [file ijms-21-02129-s001.zip › Supplementary Table S6-IJMS-final proofed.xlsx]

## Sheet: Sheet1
Title: Dissecting the genetic architecture of Aphanomyces root rot resistance in lentil by QTL mapping and genome-wide association study
Authors: Yu Ma1, Afef Marzougui2, Clarice J. Coyne3, Sindhuja Sankaran2, Dorrie Main1, Lyndon D. Porter4, Deus Mugabe5, Jamin A. Smitchger5, Chongyuan Zhang2, Md. Nurul Amin, Naser Rasheed7, Stephen Ficklin1, Rebecca J. McGee8*
1Department of Horticulture, Washington State University, 99164 Pullman, WA, USA
2Department of Biological Systems Engineering, Washington State University, 99164 Pullman, WA, USA
3USDA-ARS Plant Germplasm Introduction and Testing Unit, Washington State University, 99164 Pullman, WA, USA
4USDA-ARS Grain Legume Genetics and Physiology Research Unit, 99350 Prosser, WA, USA
5Department of Crop and Soil Sciences, Washington State University, 99164 Pullman, WA, USA
6Breeder Seed Production Center, Bangladesh Agricultural Research Institute, 5020 Debiganj, Panchagarh, Bangladesh
7Institute of Soil and Environmental Sciences, University of Agriculture, 38000 Faisalabad, Pakistan
8USDA-ARS Grain Legume Genetics and Physiology Research Unit, 99164 Pullman, WA, USA
*Corresponding author; rebecca.mcgee@usda.gov; +1 509-335-0300
Supplementary Table S6. Description of the association population
#	Accession	Accession Suffix	Taxon	Origin	Region
1	ILL 52	ICARDA	Lens culinaris subsp. culinaris	Iraq	NEAR EAST
2	ILL 71	ICARDA	Lens culinaris subsp. culinaris	Turkey	NEAR EAST
3	ILL 82	ICARDA	Lens culinaris subsp. culinaris	Ukraine	EASTERN EUROPE
4	ILL 158	ICARDA	Lens culinaris subsp. culinaris	Syria	NEAR EAST
5	ILL 191	ICARDA	Lens culinaris subsp. culinaris	Lebanon	NEAR EAST
6	ILL 223	ICARDA	Lens culinaris subsp. culinaris	Iran	ASIA (EX. NEAR EAST)
7	ILL 224	ICARDA	Lens culinaris subsp. culinaris	Belgium	WESTERN EUROPE
8	ILL 257	ICARDA	Lens culinaris subsp. culinaris	Iran	ASIA (EX. NEAR EAST)
9	ILL 304	ICARDA	Lens culinaris subsp. culinaris	Greece	WESTERN EUROPE
10	ILL 343	ICARDA	Lens culinaris subsp. culinaris	Italy	WESTERN EUROPE
11	ILL 494	ICARDA	Lens culinaris subsp. culinaris	Guatemala	LATIN AMER. & CARIB
12	ILL 502	ICARDA	Lens culinaris subsp. culinaris	Mexico	LATIN AMER. & CARIB
13	ILL 550	ICARDA	Lens culinaris subsp. culinaris	Turkey	NEAR EAST
14	ILL 556	ICARDA	Lens culinaris subsp. culinaris	Turkey	NEAR EAST
15	ILL 595	ICARDA	Lens culinaris subsp. culinaris	Ukraine	EASTERN EUROPE
16	ILL 597	ICARDA	Lens culinaris subsp. culinaris	Russia	EASTERN EUROPE
17	ILL 598	ICARDA	Lens culinaris subsp. culinaris	Tajikistan	EASTERN EUROPE
18	ILL 619	ICARDA	Lens culinaris subsp. culinaris	Armenia	EASTERN EUROPE
19	ILL 623	ICARDA	Lens culinaris subsp. culinaris	Republic of Macedonia	EASTERN EUROPE
20	ILL 624	ICARDA	Lens culinaris subsp. culinaris	Republic of Macedonia	EASTERN EUROPE
21	ILL 635	ICARDA	Lens culinaris subsp. culinaris	Turkey	NEAR EAST
22	ILL 702	ICARDA	Lens culinaris subsp. culinaris	Egypt	NORTHERN AFRICA
23	ILL 705	ICARDA	Lens culinaris subsp. culinaris	Poland	EASTERN EUROPE
24	ILL 719	ICARDA	Lens culinaris subsp. culinaris	Hungary	EASTERN EUROPE
25	ILL 840	ICARDA	Lens culinaris subsp. culinaris	Lebanon	NEAR EAST
26	ILL 858	ICARDA	Lens culinaris subsp. culinaris	Algeria	NORTHERN AFRICA
27	ILL 890	ICARDA	Lens culinaris subsp. culinaris	Cyprus	NEAR EAST
28	ILL 918	ICARDA	Lens culinaris subsp. culinaris	Tunisia	NORTHERN AFRICA
29	ILL 931	ICARDA	Lens culinaris subsp. culinaris	India	ASIA (EX. NEAR EAST)
30	ILL 950	ICARDA	Lens culinaris subsp. culinaris	Yemen	NEAR EAST
31	ILL 956	ICARDA	Lens culinaris subsp. culinaris	Chile	LATIN AMER. & CARIB
32	ILL 1013	ICARDA	Lens culinaris subsp. culinaris	Iran	ASIA (EX. NEAR EAST)
33	ILL 1097	ICARDA	Lens culinaris subsp. culinaris	Iran	ASIA (EX. NEAR EAST)
34	ILL 1649	ICARDA	Lens culinaris subsp. culinaris	Colombia	LATIN AMER. & CARIB
35	ILL 1671	ICARDA	Lens culinaris subsp. culinaris	Azerbaijan	EASTERN EUROPE
36	ILL 1706	ICARDA	Lens culinaris subsp. culinaris	Ethiopia	SUB-SAHARAN AFRICA
37	ILL 1851	ICARDA	Lens culinaris subsp. culinaris	Chile	LATIN AMER. & CARIB
38	ILL 1861	ICARDA	Lens culinaris subsp. culinaris	Sudan	SUB-SAHARAN AFRICA
39	ILL 1890	ICARDA	Lens culinaris subsp. culinaris	Tunisia	NORTHERN AFRICA
40	ILL 1949	ICARDA	Lens culinaris subsp. culinaris	Serbia	EASTERN EUROPE
41	ILL 1959	ICARDA	Lens culinaris subsp. culinaris	Ethiopia	SUB-SAHARAN AFRICA
42	ILL 2150	ICARDA	Lens culinaris subsp. culinaris	Jordan	NEAR EAST
43	ILL 2181	ICARDA	Lens culinaris subsp. culinaris	Turkey	NEAR EAST
44	ILL 2231	ICARDA	Lens culinaris subsp. culinaris	Yugoslavia	EASTERN EUROPE
45	ILL 2297	ICARDA	Lens culinaris subsp. culinaris	Pakistan	ASIA (EX. NEAR EAST)
46	ILL 2406	ICARDA	Lens culinaris subsp. culinaris	Iran	ASIA (EX. NEAR EAST)
47	ILL 3487	ICARDA	Lens culinaris subsp. culinaris	Nepal	ASIA (EX. NEAR EAST)
48	ILL 3517	ICARDA	Lens culinaris subsp. culinaris	India	ASIA (EX. NEAR EAST)
49	ILL 4164	ICARDA	Lens culinaris subsp. culinaris	India	ASIA (EX. NEAR EAST)
50	ILL 4345	ICARDA	Lens culinaris subsp. culinaris	United Kingdom	WESTERN EUROPE
51	ILL 4409	ICARDA	Lens culinaris subsp. culinaris	Czech Republic	EASTERN EUROPE
52	ILL 4471	ICARDA	Lens culinaris subsp. culinaris	Syria	NEAR EAST
53	ILL 4606	ICARDA	Lens culinaris subsp. culinaris	Syria	NEAR EAST
54	ILL 4671	ICARDA	Lens culinaris subsp. culinaris	United States	NORTHERN AMERICA
55	ILL 4738	ICARDA	Lens culinaris subsp. culinaris	Canada	NORTHERN AMERICA
56	ILL 4774	ICARDA	Lens culinaris subsp. culinaris	Romania	EASTERN EUROPE
57	ILL 4778	ICARDA	Lens culinaris subsp. culinaris	Uruguay	LATIN AMER. & CARIB
58	ILL 4781	ICARDA	Lens culinaris subsp. culinaris	Algeria	NORTHERN AFRICA
59	ILL 4782	ICARDA	Lens culinaris subsp. culinaris	Norway	WESTERN EUROPE
60	ILL 4791	ICARDA	Lens culinaris subsp. culinaris	Iran	ASIA (EX. NEAR EAST)
61	ILL 4804	ICARDA	Lens culinaris subsp. culinaris	Libya	NORTHERN AFRICA
62	ILL 4830	ICARDA	Lens culinaris subsp. culinaris	Russia	EASTERN EUROPE
63	ILL 4831	ICARDA	Lens culinaris subsp. culinaris	Germany	WESTERN EUROPE
64	ILL 4875	ICARDA	Lens culinaris subsp. culinaris	Uzbekistan	EASTERN EUROPE
65	ILL 4881	ICARDA	Lens culinaris subsp. culinaris	Germany	WESTERN EUROPE
66	ILL 4899	ICARDA	Lens culinaris subsp. culinaris	Iraq	NEAR EAST
67	ILL 4900	ICARDA	Lens culinaris subsp. culinaris	India	ASIA (EX. NEAR EAST)
68	ILL 4915	ICARDA	Lens culinaris subsp. culinaris	Croatia	EASTERN EUROPE
69	ILL 4926	ICARDA	Lens culinaris subsp. culinaris	Spain	WESTERN EUROPE
70	ILL 4956	ICARDA	Lens culinaris subsp. culinaris	Portugal	WESTERN EUROPE
71	ILL 5028	ICARDA	Lens culinaris subsp. culinaris	Spain	WESTERN EUROPE
72	ILL 5151	ICARDA	Lens culinaris subsp. culinaris	India	ASIA (EX. NEAR EAST)
73	ILL 5261	ICARDA	Lens culinaris subsp. culinaris	Jordan	NEAR EAST
74	ILL 5384	ICARDA	Lens culinaris subsp. culinaris	Jordan	NEAR EAST
75	ILL 5416	ICARDA	Lens culinaris subsp. culinaris	Italy	WESTERN EUROPE
76	ILL 5418	ICARDA	Lens culinaris subsp. culinaris	Italy	WESTERN EUROPE
77	ILL 5424	ICARDA	Lens culinaris subsp. culinaris	Poland	EASTERN EUROPE
78	ILL 5505	ICARDA	Lens culinaris subsp. culinaris	Sudan	SUB-SAHARAN AFRICA
79	ILL 5509	ICARDA	Lens culinaris subsp. culinaris	Syria	NEAR EAST
80	ILL 5519	ICARDA	Lens culinaris subsp. culinaris	Greece	WESTERN EUROPE
81	ILL 5533	ICARDA	Lens culinaris subsp. culinaris	Greece	WESTERN EUROPE
82	ILL 5553	ICARDA	Lens culinaris subsp. culinaris	Mexico	LATIN AMER. & CARIB
83	ILL 5595	ICARDA	Lens culinaris subsp. culinaris	Syria	NEAR EAST
84	ILL 5626	ICARDA	Lens culinaris subsp. culinaris	Lebanon	NEAR EAST
85	ILL 5639	ICARDA	Lens culinaris subsp. culinaris	Ethiopia	SUB-SAHARAN AFRICA
86	ILL 5645	ICARDA	Lens culinaris subsp. culinaris	Mexico	LATIN AMER. & CARIB
87	ILL 5653	ICARDA	Lens culinaris subsp. culinaris	Spain	WESTERN EUROPE
88	ILL 5956	ICARDA	Lens culinaris subsp. culinaris	Ethiopia	SUB-SAHARAN AFRICA
89	ILL 5968	ICARDA	Lens culinaris subsp. culinaris	Cyprus	NEAR EAST
90	ILL 6149	ICARDA	Lens culinaris subsp. culinaris	Turkey	NEAR EAST
91	ILL 6185	ICARDA	Lens culinaris subsp. culinaris	Bulgaria	EASTERN EUROPE
92	ILL 6272	ICARDA	Lens culinaris subsp. culinaris	Tunisia	NORTHERN AFRICA
93	ILL 6350	ICARDA	Lens culinaris subsp. culinaris	Pakistan	ASIA (EX. NEAR EAST)
94	ILL 6406	ICARDA	Lens culinaris subsp. culinaris	Portugal	WESTERN EUROPE
95	ILL 6493	ICARDA	Lens culinaris subsp. culinaris	Morocco	NORTHERN AFRICA
96	ILL 6528	ICARDA	Lens culinaris subsp. culinaris	France	WESTERN EUROPE
97	ILL 6644	ICARDA	Lens culinaris subsp. culinaris	Syria	NEAR EAST
98	ILL 6925	ICARDA	Lens culinaris subsp. culinaris	Jordan	NEAR EAST
99	ILL 7070	ICARDA	Lens culinaris subsp. culinaris	Syria	NEAR EAST
100	ILL 7084	ICARDA	Lens culinaris subsp. culinaris	Italy	WESTERN EUROPE
101	ILL 7090	ICARDA	Lens culinaris subsp. culinaris	Ukraine	EASTERN EUROPE
102	ILL 7108	ICARDA	Lens culinaris subsp. culinaris	Afghanistan	ASIA (EX. NEAR EAST)
103	ILL 7437	ICARDA	Lens culinaris subsp. culinaris	Nepal	ASIA (EX. NEAR EAST)
104	ILL 7495	ICARDA	Lens culinaris subsp. culinaris	Bulgaria	EASTERN EUROPE
105	ILL 7650	ICARDA	Lens culinaris subsp. culinaris	Pakistan	ASIA (EX. NEAR EAST)
106	ILL 7727	ICARDA	Lens culinaris subsp. culinaris	Morocco	NORTHERN AFRICA
107	ILL 7745	ICARDA	Lens culinaris subsp. culinaris	Saudi Arabia	NEAR EAST
108	ILL 7774	ICARDA	Lens culinaris subsp. culinaris	Bangladesh	ASIA (EX. NEAR EAST)
109	ILL 7789	ICARDA	Lens culinaris subsp. culinaris	Bangladesh	ASIA (EX. NEAR EAST)
110	PI 163589	LSP	Lens culinaris subsp. culinaris	Guatemala	LATIN AMER. & CARIB
111	PI 169534	LSP	Lens culinaris subsp. culinaris	Turkey	NEAR EAST
112	PI 175754	LSP	Lens culinaris subsp. culinaris	Turkey	NEAR EAST
113	PI 178939	LSP	Lens culinaris subsp. culinaris	Turkey	NEAR EAST
114	PI 178940	LSP	Lens culinaris subsp. culinaris	Turkey	NEAR EAST
115	PI 178971	LSP	Lens culinaris subsp. culinaris	Turkey	NEAR EAST
116	PI 179324	LSP	Lens culinaris subsp. culinaris	Syria	NEAR EAST
117	PI 181771	LSP	Lens culinaris subsp. culinaris	Lebanon	NEAR EAST
118	PI 181886	LSP	Lens culinaris subsp. culinaris	Syria	NEAR EAST
119	PI 182217	LSP	Lens culinaris subsp. culinaris	Turkey	NEAR EAST
120	PI 193547	LSP	Lens culinaris subsp. culinaris	Ethiopia	SUB-SAHARAN AFRICA
121	PI 193548	LSP	Lens culinaris subsp. culinaris	Ethiopia	SUB-SAHARAN AFRICA
122	PI 207492	LSP	Lens culinaris subsp. culinaris	Afghanistan	ASIA (EX. NEAR EAST)
123	PI 211602	LSP	Lens culinaris subsp. culinaris	Afghanistan	ASIA (EX. NEAR EAST)
124	PI 212100	LSP	Lens culinaris subsp. culinaris	Afghanistan	ASIA (EX. NEAR EAST)
125	PI 217949	LSP	Lens culinaris subsp. culinaris	Pakistan	ASIA (EX. NEAR EAST)
126	PI 238758	LSP	Lens culinaris subsp. culinaris	Belgium	WESTERN EUROPE
127	PI 244046	LSP	Lens culinaris subsp. culinaris	Yemen	NEAR EAST
128	PI 250156	LSP	Lens culinaris subsp. culinaris	Pakistan	ASIA (EX. NEAR EAST)
129	PI 250158	LSP	Lens culinaris subsp. culinaris	Pakistan	ASIA (EX. NEAR EAST)
130	PI 251032	LSP	Lens culinaris subsp. culinaris	Iran	ASIA (EX. NEAR EAST)
131	PI 251248	LSP	Lens culinaris subsp. culinaris	Egypt	NORTHERN AFRICA
132	PI 251784	LSP	Lens culinaris subsp. culinaris	Soviet Union	EASTERN EUROPE
133	PI 273664	LSP	Lens culinaris subsp. culinaris	Ethiopia	SUB-SAHARAN AFRICA
134	PI 280686	LSP	Lens culinaris subsp. culinaris	Egypt	NORTHERN AFRICA
135	PI 283604	LSP	Lens culinaris subsp. culinaris	Portugal	WESTERN EUROPE
136	PI 289070	LSP	Lens culinaris subsp. culinaris	Hungary	EASTERN EUROPE
137	PI 289073	LSP	Lens culinaris subsp. culinaris	Hungary	EASTERN EUROPE
138	PI 289077	LSP	Lens culinaris subsp. culinaris	Hungary	EASTERN EUROPE
139	PI 289079	LSP	Lens culinaris subsp. culinaris	Hungary	EASTERN EUROPE
140	PI 290716	LSP	Lens culinaris subsp. culinaris	United Kingdom	WESTERN EUROPE
141	PI 297284	LSP	Lens culinaris subsp. culinaris	Argentina	LATIN AMER. & CARIB
142	PI 297285	LSP	Lens culinaris subsp. culinaris	Argentina	LATIN AMER. & CARIB
143	PI 297287	LSP	Lens culinaris subsp. culinaris	Argentina	LATIN AMER. & CARIB
144	PI 297754	LSP	Lens culinaris subsp. culinaris	Greece	WESTERN EUROPE
145	PI 297767	LSP	Lens culinaris subsp. culinaris	Greece	WESTERN EUROPE
146	PI 297772	LSP	Lens culinaris subsp. culinaris	Greece	WESTERN EUROPE
147	PI 297787	LSP	Lens culinaris subsp. culinaris	Greece	WESTERN EUROPE
148	PI 298023	LSP	Lens culinaris subsp. culinaris	Turkey	NEAR EAST
149	PI 298122	LSP	Lens culinaris subsp. culinaris	France	WESTERN EUROPE
150	PI 298357	LSP	Lens culinaris subsp. culinaris	Egypt	NORTHERN AFRICA
151	PI 298631	LSP	Lens culinaris subsp. culinaris	Peru	LATIN AMER. & CARIB
152	PI 298644	LSP	Lens culinaris subsp. culinaris	Spain	WESTERN EUROPE
153	PI 298645	LSP	Lens culinaris subsp. culinaris	Spain	WESTERN EUROPE
154	PI 298922	LSP	Lens culinaris subsp. culinaris	Italy	WESTERN EUROPE
155	PI 298923	LSP	Lens culinaris subsp. culinaris	Italy	WESTERN EUROPE
156	PI 299116	LSP	Lens culinaris subsp. culinaris	Mexico	LATIN AMER. & CARIB
157	PI 299120	LSP	Lens culinaris subsp. culinaris	Mexico	LATIN AMER. & CARIB
158	PI 299163	LSP	Lens culinaris subsp. culinaris	Chile	LATIN AMER. & CARIB
159	PI 299164	LSP	Lens culinaris subsp. culinaris	Chile	LATIN AMER. & CARIB
160	PI 299177	LSP	Lens culinaris subsp. culinaris	Chile	LATIN AMER. & CARIB
161	PI 299207	LSP	Lens culinaris subsp. culinaris	Chile	LATIN AMER. & CARIB
162	PI 299215	LSP	Lens culinaris subsp. culinaris	Chile	LATIN AMER. & CARIB
163	PI 299237	LSP	Lens culinaris subsp. culinaris	Chile	LATIN AMER. & CARIB
164	PI 299285	LSP	Lens culinaris subsp. culinaris	Chile	LATIN AMER. & CARIB
165	PI 299351	LSP	Lens culinaris subsp. culinaris	Chile	LATIN AMER. & CARIB
166	PI 299354	LSP	Lens culinaris subsp. culinaris	Chile	LATIN AMER. & CARIB
167	PI 299366	LSP	Lens culinaris subsp. culinaris	Chile	LATIN AMER. & CARIB
168	PI 299371	LSP	Lens culinaris subsp. culinaris	Chile	LATIN AMER. & CARIB
169	PI 300250	LSP	Lens culinaris subsp. culinaris	Syria	NEAR EAST
170	PI 308614	LSP	Lens culinaris subsp. culinaris	Syria	NEAR EAST
171	PI 311107	LSP	Lens culinaris subsp. culinaris	Guatemala	LATIN AMER. & CARIB
172	PI 312175	LSP	Lens culinaris subsp. culinaris	Mexico	LATIN AMER. & CARIB
173	PI 320935	LSP	Lens culinaris subsp. culinaris	Iran	ASIA (EX. NEAR EAST)
174	PI 320936	LSP	Lens culinaris subsp. culinaris	Soviet Union	EASTERN EUROPE
175	PI 320937	LSP	Lens culinaris subsp. culinaris	Germany	WESTERN EUROPE
176	PI 320941	LSP	Lens culinaris subsp. culinaris	Ethiopia	SUB-SAHARAN AFRICA
177	PI 320944	LSP	Lens culinaris subsp. culinaris	Algeria	NORTHERN AFRICA
178	PI 320945	LSP	Lens culinaris subsp. culinaris	Bulgaria	EASTERN EUROPE
179	PI 320946	LSP	Lens culinaris subsp. culinaris	Ancient Palestine	NEAR EAST
180	PI 320952	LSP	Lens culinaris subsp. culinaris	Czechoslovakia	EASTERN EUROPE
181	PI 320953	LSP	Lens culinaris subsp. culinaris	Germany	WESTERN EUROPE
182	PI 320954	LSP	Lens culinaris subsp. culinaris	Hungary	EASTERN EUROPE
183	PI 329157	LSP	Lens culinaris subsp. culinaris	Iran	ASIA (EX. NEAR EAST)
184	PI 329167	LSP	Lens culinaris subsp. culinaris	Iran	ASIA (EX. NEAR EAST)
185	PI 329169	LSP	Lens culinaris subsp. culinaris	Iran	ASIA (EX. NEAR EAST)
186	PI 339283	LSP	Lens culinaris subsp. culinaris	Turkey	NEAR EAST
187	PI 339285	LSP	Lens culinaris subsp. culinaris	Turkey	NEAR EAST
188	PI 339289	LSP	Lens culinaris subsp. culinaris	Turkey	NEAR EAST
189	PI 339292	LSP	Lens culinaris subsp. culinaris	Turkey	NEAR EAST
190	PI 339310	LSP	Lens culinaris subsp. culinaris	Turkey	NEAR EAST
191	PI 343026	LSP	Lens culinaris subsp. culinaris	Soviet Union	EASTERN EUROPE
192	PI 345627	LSP	Lens culinaris subsp. culinaris	Ukraine	EASTERN EUROPE
193	PI 357225	LSP	Lens culinaris subsp. culinaris	Macedonia	EASTERN EUROPE
194	PI 358602	LSP	Lens culinaris subsp. culinaris	Ethiopia	SUB-SAHARAN AFRICA
195	PI 368647	LSP	Lens culinaris subsp. culinaris	Macedonia	EASTERN EUROPE
196	PI 368651	LSP	Lens culinaris subsp. culinaris	Macedonia	EASTERN EUROPE
197	PI 370481	LSP	Lens culinaris subsp. culinaris	Serbia	EASTERN EUROPE
198	PI 374116	LSP	Lens culinaris subsp. culinaris	Morocco	NORTHERN AFRICA
199	PI 374120	LSP	Lens culinaris subsp. culinaris	Morocco	NORTHERN AFRICA
200	PI 374121	LSP	Lens culinaris subsp. culinaris	Morocco	NORTHERN AFRICA
201	PI 379368	LSP	Lens culinaris subsp. culinaris	Serbia	EASTERN EUROPE
202	PI 383682	LSP	Lens culinaris subsp. culinaris	Turkey	NEAR EAST
203	PI 420924	LSP	Lens culinaris subsp. culinaris	Jordan	NEAR EAST
204	PI 420925	LSP	Lens culinaris subsp. culinaris	Jordan	NEAR EAST
205	PI 420929	LSP	Lens culinaris subsp. culinaris	Jordan	NEAR EAST
206	PI 426202	LSP	Lens culinaris subsp. culinaris	Afghanistan	ASIA (EX. NEAR EAST)
207	PI 426778	LSP	Lens culinaris subsp. culinaris	Pakistan	ASIA (EX. NEAR EAST)
208	PI 426784	LSP	Lens culinaris subsp. culinaris	Pakistan	ASIA (EX. NEAR EAST)
209	PI 426803	LSP	Lens culinaris subsp. culinaris	Pakistan	ASIA (EX. NEAR EAST)
210	PI 429369	LSP	Lens culinaris subsp. culinaris	Iran	ASIA (EX. NEAR EAST)
211	PI 429838	LSP	Lens culinaris subsp. culinaris	Iran	ASIA (EX. NEAR EAST)
212	PI 431613	LSP	Lens culinaris subsp. culinaris	Iran	ASIA (EX. NEAR EAST)
213	PI 431618	LSP	Lens culinaris subsp. culinaris	Iran	ASIA (EX. NEAR EAST)
214	PI 431622	LSP	Lens culinaris subsp. culinaris	Iran	ASIA (EX. NEAR EAST)
215	PI 431630	LSP	Lens culinaris subsp. culinaris	Iran	ASIA (EX. NEAR EAST)
216	PI 431631	LSP	Lens culinaris subsp. culinaris	Iran	ASIA (EX. NEAR EAST)
217	PI 431633	LSP	Lens culinaris subsp. culinaris	Iran	ASIA (EX. NEAR EAST)
218	PI 431636	LSP	Lens culinaris subsp. culinaris	Iran	ASIA (EX. NEAR EAST)
219	PI 431640	LSP	Lens culinaris subsp. culinaris	Iran	ASIA (EX. NEAR EAST)
220	PI 431642	LSP	Lens culinaris subsp. culinaris	Iran	ASIA (EX. NEAR EAST)
221	PI 431643	LSP	Lens culinaris subsp. culinaris	Iran	ASIA (EX. NEAR EAST)
222	PI 431656	LSP	Lens culinaris subsp. culinaris	Iran	ASIA (EX. NEAR EAST)
223	PI 431663	LSP	Lens culinaris subsp. culinaris	Iran	ASIA (EX. NEAR EAST)
224	PI 431666	LSP	Lens culinaris subsp. culinaris	Iran	ASIA (EX. NEAR EAST)
225	PI 431675	LSP	Lens culinaris subsp. culinaris	Iran	ASIA (EX. NEAR EAST)
226	PI 431679	LSP	Lens culinaris subsp. culinaris	Iran	ASIA (EX. NEAR EAST)
227	PI 431684	LSP	Lens culinaris subsp. culinaris	Iran	ASIA (EX. NEAR EAST)
228	PI 431710	LSP	Lens culinaris subsp. culinaris	Iran	ASIA (EX. NEAR EAST)
229	PI 431717	LSP	Lens culinaris subsp. culinaris	Iran	ASIA (EX. NEAR EAST)
230	PI 431728	LSP	Lens culinaris subsp. culinaris	Iran	ASIA (EX. NEAR EAST)
231	PI 431731	LSP	Lens culinaris subsp. culinaris	Iran	ASIA (EX. NEAR EAST)
232	PI 431756	LSP	Lens culinaris subsp. culinaris	Iran	ASIA (EX. NEAR EAST)
233	PI 431768	LSP	Lens culinaris subsp. culinaris	Iran	ASIA (EX. NEAR EAST)
234	PI 431809	LSP	Lens culinaris subsp. culinaris	Iran	ASIA (EX. NEAR EAST)
235	PI 431810	LSP	Lens culinaris subsp. culinaris	Iran	ASIA (EX. NEAR EAST)
236	PI 431824	LSP	Lens culinaris subsp. culinaris	Iran	ASIA (EX. NEAR EAST)
237	PI 431863	LSP	Lens culinaris subsp. culinaris	Iran	ASIA (EX. NEAR EAST)
238	PI 431884	LSP	Lens culinaris subsp. culinaris	Iran	ASIA (EX. NEAR EAST)
239	PI 431923	LSP	Lens culinaris subsp. culinaris	Iran	ASIA (EX. NEAR EAST)
240	PI 431987	LSP	Lens culinaris subsp. culinaris	Iran	ASIA (EX. NEAR EAST)
241	PI 432001	LSP	Lens culinaris subsp. culinaris	Iran	ASIA (EX. NEAR EAST)
242	PI 432002	LSP	Lens culinaris subsp. culinaris	Iran	ASIA (EX. NEAR EAST)
243	PI 432005	LSP	Lens culinaris subsp. culinaris	Iran	ASIA (EX. NEAR EAST)
244	PI 432028	LSP	Lens culinaris subsp. culinaris	Iran	ASIA (EX. NEAR EAST)
245	PI 432033	LSP	Lens culinaris subsp. culinaris	Iran	ASIA (EX. NEAR EAST)
246	PI 432071	LSP	Lens culinaris subsp. culinaris	Iran	ASIA (EX. NEAR EAST)
247	PI 432085	LSP	Lens culinaris subsp. culinaris	Iran	ASIA (EX. NEAR EAST)
248	PI 432087	LSP	Lens culinaris subsp. culinaris	Iran	ASIA (EX. NEAR EAST)
249	PI 432106	LSP	Lens culinaris subsp. culinaris	Iran	ASIA (EX. NEAR EAST)
250	PI 432124	LSP	Lens culinaris subsp. culinaris	Iran	ASIA (EX. NEAR EAST)
251	PI 432145	LSP	Lens culinaris subsp. culinaris	Iran	ASIA (EX. NEAR EAST)
252	PI 432147	LSP	Lens culinaris subsp. culinaris	Iran	ASIA (EX. NEAR EAST)
253	PI 432184	LSP	Lens culinaris subsp. culinaris	Iran	ASIA (EX. NEAR EAST)
254	PI 432185	LSP	Lens culinaris subsp. culinaris	Iran	ASIA (EX. NEAR EAST)
255	PI 432188	LSP	Lens culinaris subsp. culinaris	Iran	ASIA (EX. NEAR EAST)
256	PI 432190	LSP	Lens culinaris subsp. culinaris	Iran	ASIA (EX. NEAR EAST)
257	PI 432201	LSP	Lens culinaris subsp. culinaris	Iran	ASIA (EX. NEAR EAST)
258	PI 432212	LSP	Lens culinaris subsp. culinaris	Iran	ASIA (EX. NEAR EAST)
259	PI 432236	LSP	Lens culinaris subsp. culinaris	Jordan	NEAR EAST
260	PI 432237	LSP	Lens culinaris subsp. culinaris	Lebanon	NEAR EAST
261	PI 432245	LSP	Lens culinaris subsp. culinaris	Lebanon	NEAR EAST
262	PI 432271	LSP	Lens culinaris subsp. culinaris	Turkey	NEAR EAST
263	PI 432286	LSP	Lens culinaris subsp. culinaris	Egypt	NORTHERN AFRICA
264	PI 435954	LSP	Lens culinaris subsp. culinaris	Cyprus	NEAR EAST
265	PI 451763	LSP	Lens culinaris subsp. culinaris	United States	NORTHERN AMERICA
266	PI 451766	LSP	Lens culinaris subsp. culinaris	United States	NORTHERN AMERICA
267	PI 458503	LSP	Lens culinaris subsp. culinaris	Mexico	LATIN AMER. & CARIB
268	PI 468899	LSP	Lens culinaris subsp. culinaris	Brazil	LATIN AMER. & CARIB
269	PI 468900	LSP	Lens culinaris subsp. culinaris	Brazil	LATIN AMER. & CARIB
270	PI 468902	LSP	Lens culinaris subsp. culinaris	Brazil	LATIN AMER. & CARIB
271	PI 471917	LSP	Lens culinaris subsp. culinaris	Canada	NORTHERN AMERICA
272	PI 472122	LSP	Lens culinaris subsp. culinaris	India	ASIA (EX. NEAR EAST)
273	PI 472136	LSP	Lens culinaris subsp. culinaris	India	ASIA (EX. NEAR EAST)
274	PI 472137	LSP	Lens culinaris subsp. culinaris	India	ASIA (EX. NEAR EAST)
275	PI 472143	LSP	Lens culinaris subsp. culinaris	India	ASIA (EX. NEAR EAST)
276	PI 472161	LSP	Lens culinaris subsp. culinaris	India	ASIA (EX. NEAR EAST)
277	PI 472175	LSP	Lens culinaris subsp. culinaris	India	ASIA (EX. NEAR EAST)
278	PI 472194	LSP	Lens culinaris subsp. culinaris	India	ASIA (EX. NEAR EAST)
279	PI 472200	LSP	Lens culinaris subsp. culinaris	India	ASIA (EX. NEAR EAST)
280	PI 472205	LSP	Lens culinaris subsp. culinaris	India	ASIA (EX. NEAR EAST)
281	PI 472224	LSP	Lens culinaris subsp. culinaris	India	ASIA (EX. NEAR EAST)
282	PI 472274	LSP	Lens culinaris subsp. culinaris	India	ASIA (EX. NEAR EAST)
283	PI 472327	LSP	Lens culinaris subsp. culinaris	India	ASIA (EX. NEAR EAST)
284	PI 472372	LSP	Lens culinaris subsp. culinaris	India	ASIA (EX. NEAR EAST)
285	PI 472383	LSP	Lens culinaris subsp. culinaris	India	ASIA (EX. NEAR EAST)
286	PI 472400	LSP	Lens culinaris subsp. culinaris	India	ASIA (EX. NEAR EAST)
287	PI 472416	LSP	Lens culinaris subsp. culinaris	India	ASIA (EX. NEAR EAST)
288	PI 472458	LSP	Lens culinaris subsp. culinaris	India	ASIA (EX. NEAR EAST)
289	PI 472484	LSP	Lens culinaris subsp. culinaris	India	ASIA (EX. NEAR EAST)
290	PI 472488	LSP	Lens culinaris subsp. culinaris	India	ASIA (EX. NEAR EAST)
291	PI 472549	LSP	Lens culinaris subsp. culinaris	India	ASIA (EX. NEAR EAST)
292	PI 472559	LSP	Lens culinaris subsp. culinaris	India	ASIA (EX. NEAR EAST)
293	PI 472561	LSP	Lens culinaris subsp. culinaris	India	ASIA (EX. NEAR EAST)
294	PI 472562	LSP	Lens culinaris subsp. culinaris	India	ASIA (EX. NEAR EAST)
295	PI 472564	LSP	Lens culinaris subsp. culinaris	Lebanon	NEAR EAST
296	PI 472569	LSP	Lens culinaris subsp. culinaris	Egypt	NORTHERN AFRICA
297	PI 472588	LSP	Lens culinaris subsp. culinaris	Egypt	NORTHERN AFRICA
298	PI 472615	LSP	Lens culinaris subsp. culinaris	Jordan	NEAR EAST
299	PI 472629	LSP	Lens culinaris subsp. culinaris	Iran	ASIA (EX. NEAR EAST)
300	PI 472632	LSP	Lens culinaris subsp. culinaris	Cyprus	NEAR EAST
301	PI 477921	LSP	Lens culinaris subsp. culinaris	United States	NORTHERN AMERICA
302	PI 486127	LSP	Lens culinaris subsp. culinaris	United States	NORTHERN AMERICA
303	PI 486128	LSP	Lens culinaris subsp. culinaris	France	WESTERN EUROPE
304	PI 490288	LSP	Lens culinaris subsp. culinaris	France	WESTERN EUROPE
305	PI 490289	LSP	Lens culinaris subsp. culinaris	France	WESTERN EUROPE
306	PI 508090	LSP	Lens culinaris subsp. culinaris	United States	NORTHERN AMERICA
307	PI 518732	LSP	Lens culinaris subsp. culinaris	Brazil	LATIN AMER. & CARIB
308	PI 518733	LSP	Lens culinaris subsp. culinaris	Brazil	LATIN AMER. & CARIB
309	PI 518734	LSP	Lens culinaris subsp. culinaris	Brazil	LATIN AMER. & CARIB
310	PI 533688	LSP	Lens culinaris subsp. culinaris	Spain	WESTERN EUROPE
311	PI 533690	LSP	Lens culinaris subsp. culinaris	Spain	WESTERN EUROPE
312	PI 533691	LSP	Lens culinaris subsp. culinaris	Spain	WESTERN EUROPE
313	PI 533693	LSP	Lens culinaris subsp. culinaris	Spain	WESTERN EUROPE
314	W6 27754	LSP	Lens culinaris subsp. culinaris	Not available	Not available
315	W6 27756	LSP	Lens culinaris subsp. culinaris	Not available	Not available
316	W6 27758	LSP	Lens culinaris subsp. culinaris	Canada	NORTHERN AMERICA
317	W6 27759	LSP	Lens culinaris subsp. culinaris	Canada	NORTHERN AMERICA
318	W6 27760	LSP	Lens culinaris subsp. culinaris	Not available	Not available
319	W6 27762	LSP	Lens culinaris subsp. culinaris	Not available	Not available
320	W6 27763	LSP	Lens culinaris subsp. culinaris	Syria	NEAR EAST
321	W6 27765	LSP	Lens culinaris subsp. culinaris	Not available	Not available
322	W6 27766	LSP	Lens culinaris subsp. culinaris	Not available	Not available
323	W6 27767	LSP	Lens culinaris subsp. culinaris	Syria	NEAR EAST
324	W6 27780	LSP	Lens culinaris subsp. culinaris	Canada	NORTHERN AMERICA
325	W6 27781	LSP	Lens culinaris subsp. culinaris	United States	NORTHERN AMERICA
326	W6 27782	LSP	Lens culinaris subsp. culinaris	Not available	Not available
